# Supplementary material for: Human papillomavirus (HPV) vaccine uptake and its associated factors among adolescent girls in Kathmandu District, Nepal: A cross-sectional study
Source: PLOS Glob Public Health. 2026 Jan 30;6(1):e0005893. doi: 10.1371/journal.pgph.0005893 (PMC12857967; doi:10.1371/journal.pgph.0005893)
Supplement: S2 File — (XLSX) [file pgph.0005893.s002.xlsx]

## Sheet: Sheet1
school_type	age	class	ethnicity	eth_cat	Others	religion	rel_cat	Others_religion	mothers_education	mother_educat	fathers_education	father_educat	family_type	family_members	total_siblings	maritial_status	media_sources	media_sources0	media_sources1	media_sources2	media_sources3	media_sources4	media_sources5	specify_others_media_sources	fathers_employment_status	specify_others_occupation	fathers_occupation	fathers_occupation_cat	mothers_employment_status	mothers_occupation	mothers_occupation_cat	specify_others_occupation_mother	earns_money	earns_money0	earns_money1	earns_money2	earns_money3	earns_money4	specify_others_family_members	father_monthly_income	father_annual_income	mother_monthly_income	mother_annual_income	Monthly_family_income	annual_income	per_capita_income	cervical_cancer	risk_factors_cat	transmission_mode_cat
Government	15	Ten	Adibasi/janajati	Adibasi/janajati		Christianity	Non hindu		0	No formal education	3	Basic education(1-8)	Joint	11	4	Married	1	0	1	0	0	0	0		Full time job		Agriculture	Agriculture	Unemployed	Home maker	Home maker		0 4	1	0	0	0	1	Brothers		0		0	100000	1200000	109091	Yes	1	1
Government	14	Nine	Adibasi/janajati	Adibasi/janajati		Christianity	Non hindu		8	Basic education(1-8)	4	Basic education(1-8)	Nuclear	4	2	Married	3	0	0	0	1	0	0		Full time job		Foreign employment	Foreign employment	Full time job	Agriculture	Agriculture		2	0	0	1	0	0		40000	480000	0	0	40000	480000	120000	Yes	0	0
Government	15	Ten	Brahmin/Chettri	Brahmin/Chettri		Hinduism	Hindu		10	Secondary(9-12)	0	No formal education	Nuclear	3	2	Married	1	0	1	0	0	0	0		Full time job		Foreign employment	Foreign employment	Unemployed	Home maker	Home maker		0	1	0	0	0	0		100000	1200000		0	100000	1200000	400000	Yes	1	1
Government	15	Ten	Adibasi/janajati	Adibasi/janajati		Buddhism	Non hindu		0	No formal education	7	Basic education(1-8)	Nuclear	4	2	Married	3	0	0	0	1	0	0		Full time job		Business	Business	Full time job	Business	Business		2	0	0	1	0	0		50000	600000	30000	360000	80000	960000	240000	Yes	1	1
Government	14	Nine	Adibasi/janajati	Adibasi/janajati		Buddhism	Non hindu		0	No formal education	0	No formal education	Nuclear	5	3	Married	3	0	0	0	1	0	0		Full time job		Agriculture	Agriculture	Full time job	Foreign Employment	Foreign Employment		2	0	0	1	0	0		20000	240000	60000	720000	80000	960000	192000	Yes	0	0
Government	14	Ten	Brahmin/Chettri	Brahmin/Chettri		Hinduism	Hindu		10	Secondary(9-12)	12	Secondary(9-12)	Nuclear	5	3	Married	3	0	0	0	1	0	0		Part time job		Agriculture	Agriculture	Part time job	Agriculture	Agriculture		0	1	0	0	0	0		15000	180000		0	60000	720000	144000	Yes	1	1
Government	15	Ten	Brahmin/Chettri	Brahmin/Chettri		Hinduism	Hindu		10	Secondary(9-12)	10	Secondary(9-12)	Nuclear	5	3	Married	3	0	0	0	1	0	0		Part time job		Business	Business	Part time job	Business	Business		2	0	0	1	0	0		30000	360000	30000	360000	60000	720000	144000	Yes	1	1
Government	15	Ten	Adibasi/janajati	Adibasi/janajati		Buddhism	Non hindu		0	No formal education	4	Basic education(1-8)	Nuclear	4	2	Married	3	0	0	0	1	0	0		Full time job	Driver	9	others	Full time job	Others	Others	Cook	2	0	0	1	0	0		30000	360000	20000	240000	50000	600000	150000	Yes	0	0
Government	15	Ten	Adibasi/janajati	Adibasi/janajati		Buddhism	Non hindu		2	Basic education(1-8)	3	Basic education(1-8)	Joint	11	3	Married	3	0	0	0	1	0	0		Full time job		2	Daily wages	Full time job	Foreign Employment	Foreign Employment		2	0	0	1	0	0		15000	180000	35000	420000	65000	780000	70909.1	Yes	0	0
Government	15	Ten	Adibasi/janajati	Adibasi/janajati		Buddhism	Non hindu		8	Basic education(1-8)	10	Secondary(9-12)	Nuclear	4	3	Seperated	3	0	0	0	1	0	0		Full time job		Agriculture	Agriculture	Full time job	Foreign Employment	Foreign Employment		2	0	0	1	0	0		50000	600000	0	0	50000	600000	150000	Yes	0	0
Private	15	Ten	Dalit	Terai/Madhesi		Hinduism	Hindu		1	Basic education(1-8)	8	Basic education(1-8)	Nuclear	6	4	Married	3	0	0	0	1	0	0		Full time job		Business	Business	Unemployed	Home maker	Home maker		0	1	0	0	0	0		40000	480000		0	40000	480000	80000	No	0	0
Private	15	Ten	Terai/Madhesi	Dalit and others		Hinduism	Hindu		3	Basic education(1-8)	0	No formal education	Nuclear	6	4	Married	4	0	0	0	0	1	0		Unemployed		Home maker	Home maker	Unemployed	Home maker	Home maker		4	0	0	0	0	1	Brother and sister		0		0	50000	600000	100000	No	0	0
Private	15	Ten	Newar	Adibasi/janajati		Hinduism	Hindu		6	Basic education(1-8)	10	Secondary(9-12)	Joint	6	3	Widow	4	0	0	0	0	1	0		Unemployed			others	Unemployed	Home maker	Home maker		4	0	0	0	0	1	Brother		0		0	50000	600000	100000	No	0	0
Private	15	Ten	Adibasi/janajati	Adibasi/janajati		Buddhism	Non hindu		5	Basic education(1-8)	10	Secondary(9-12)	Joint	8	3	Seperated	4	0	0	0	0	1	0		Unemployed			others	Full time job	Foreign Employment	Foreign Employment		1	0	1	0	0	0			0	80000	960000	80000	960000	120000	No	0	0
Private	15	Ten	Brahmin/Chettri	Brahmin/Chettri		Hinduism	Hindu		12	Secondary(9-12)	12	Secondary(9-12)	Nuclear	4	2	Married	3	0	0	0	1	0	0		Full time job		Private job	Private job	Full time job	Private job	Private job		2	0	0	1	0	0		20000	240000	20000	240000	40000	480000	120000	Yes	1	1
Private	15	Ten	Terai/Madhesi	Dalit and others		Hinduism	Hindu		6	Basic education(1-8)	11	Secondary(9-12)	Nuclear	6	4	Seperated	4	0	0	0	0	1	0		Unemployed		Home maker	Home maker	Unemployed	Home maker	Home maker		4	0	0	0	0	1	Brother and sister		0		0	48000	576000	96000	No	0	0
Private	15	Ten	Terai/Madhesi	Dalit and others		Hinduism	Hindu		3	Basic education(1-8)	7	Basic education(1-8)	Nuclear	6	5	Seperated	3	0	0	0	1	0	0		Unemployed			others	Part time job	Agriculture	Agriculture		4	0	0	0	0	1	Brother and sister		0		0	68000	816000	136000	No	0	0
Private	14	Nine	Adibasi/janajati	Adibasi/janajati		Hinduism	Hindu		10	Secondary(9-12)	8	Basic education(1-8)	Nuclear	4	2	Married	3	0	0	0	1	0	0		Full time job		Private job	Private job	Unemployed	Home maker	Home maker		0	1	0	0	0	0		40000	480000		0	40000	480000	120000	No	0	0
Private	14	Nine	Brahmin/Chettri	Brahmin/Chettri		Hinduism	Hindu		12	Secondary(9-12)	10	Secondary(9-12)	Nuclear	4	2	Widow	3	0	0	0	1	0	0		Unemployed			others	Full time job	Daily wages	Daily wages		1	0	1	0	0	0			0	30000	360000	30000	360000	90000	No	0	0
Private	15	Nine	Dalit	Terai/Madhesi		Hinduism	Hindu		8	Basic education(1-8)	12	Secondary(9-12)	Nuclear	3	1	Married	3	0	0	0	1	0	0		Full time job		Private job	Private job	Unemployed	Home maker	Home maker		0	1	0	0	0	0		200000	2400000		0	200000	2400000	800000	No	0	0
Private	15	Nine	Adibasi/janajati	Adibasi/janajati		Buddhism	Non hindu		0	No formal education	5	Basic education(1-8)	Nuclear	4	2	Married	3	0	0	0	1	0	0		Full time job		Business	Business	Full time job	Business	Business		2	0	0	1	0	0		30000	360000	30000	360000	60000	720000	180000	No	0	0
Private	15	Ten	Adibasi/janajati	Adibasi/janajati		Christianity	Non hindu		2	Basic education(1-8)	5	Basic education(1-8)	Nuclear	7	5	Married	3	0	0	0	1	0	0		Full time job		Agriculture	Agriculture	Full time job	Agriculture	Agriculture		4	0	0	0	0	1	Brother and sister , bhauju		0		0	80000	960000	137143	No	0	0
Private	14	Nine	Adibasi/janajati	Adibasi/janajati		Hinduism	Hindu		12	Secondary(9-12)	12	Secondary(9-12)	Nuclear	4	1	Married	3	0	0	0	1	0	0		Part time job		Private job	Private job	Unemployed	Home maker	Home maker		0	1	0	0	0	0		45000	540000		0	45000	540000	135000	Yes	1	1
Private	15	Ten	Brahmin/Chettri	Brahmin/Chettri		Hinduism	Hindu		10	Secondary(9-12)	12	Secondary(9-12)	Nuclear	5	2	Married	3	0	0	0	1	0	0		Full time job		Private job	Private job	Full time job	Government job	Government job		2	0	0	1	0	0		0	0	0	0	0	0	0	Yes	1	0
Private	14	Ten	Brahmin/Chettri	Brahmin/Chettri		Hinduism	Hindu		10	Secondary(9-12)	12	Secondary(9-12)	Nuclear	5	2	Married	3	0	0	0	1	0	0		Full time job		Foreign employment	Foreign employment	Part time job	Private job	Private job		2	0	0	1	0	0		35000	420000	35000	420000	70000	840000	168000	Yes	1	0
Private	14	Nine	Brahmin/Chettri	Brahmin/Chettri		Hinduism	Hindu		12	Secondary(9-12)	12	Secondary(9-12)	Nuclear	4	1	Married	3	0	0	0	1	0	0		Part time job		Business	Business	Unemployed	Home maker	Home maker		0	1	0	0	0	0		0	0		0	0	0	0	Yes	1	1
Private	15	Ten	Newar	Adibasi/janajati		Hinduism	Hindu		10	Secondary(9-12)	12	Secondary(9-12)	Nuclear	4	1	Married	3	0	0	0	1	0	0		Full time job		Business	Business	Full time job	Business	Business		2	0	0	1	0	0		45000	540000	25000	300000	70000	840000	210000	Yes	1	0
Private	14	Nine	Brahmin/Chettri	Brahmin/Chettri		Hinduism	Hindu		12	Secondary(9-12)	18	Higher Secondary and above	Joint	8	1	Married	3	0	0	0	1	0	0		Part time job		Private job	Private job	Part time job	Private job	Private job		2	0	0	1	0	0		0	0	0	0	0	0	0	Yes	1	1
Private	14	Ten	Brahmin/Chettri	Brahmin/Chettri		Hinduism	Hindu		16	Higher Secondary and above	15	Higher Secondary and above	Nuclear	4	1	Married	3	0	0	0	1	0	0		Full time job		Private job	Private job	Full time job	Government job	Government job		2	0	0	1	0	0		0	0	8	96	0	0	0	Yes	1	0
Private	14	Nine	Brahmin/Chettri	Brahmin/Chettri		Hinduism	Hindu		11	Secondary(9-12)	10	Secondary(9-12)	Nuclear	4	1	Married	3	0	0	0	1	0	0		Full time job		Government job	Government job	Unemployed	Home maker	Home maker		0	1	0	0	0	0		0	0		0	0	0	0	Yes	1	1
Private	15	Ten	Brahmin/Chettri	Brahmin/Chettri		Hinduism	Hindu		11	Secondary(9-12)	10	Secondary(9-12)	Nuclear	4	1	Married	3	0	0	0	1	0	0		Full time job		Private job	Private job	Full time job	Private job	Private job		2	0	0	1	0	0		0	0	0	0	0	0	0	Yes	1	0
Private	14	Nine	Brahmin/Chettri	Brahmin/Chettri		Hinduism	Hindu		16	Higher Secondary and above	12	Secondary(9-12)	Joint	12	1	Married	3	0	0	0	1	0	0		Part time job		Private job	Private job	Unemployed	Home maker	Home maker		0	1	0	0	0	0		35000	420000		0	35000	420000	35000	Yes	1	1
Government	15	Ten	Brahmin/Chettri	Brahmin/Chettri		Hinduism	Hindu		7	Basic education(1-8)	10	Secondary(9-12)	Nuclear	6	4	Married	3	0	0	0	1	0	0		Full time job	Security guard	9	others	Full time job	Private job	Private job		2	0	0	1	0	0		24000	288000	8000	96000	32000	384000	64000	Yes	1	1
Government	15	Nine	Brahmin/Chettri	Brahmin/Chettri		Hinduism	Hindu		5	Basic education(1-8)	8	Basic education(1-8)	Nuclear	6	4	Married	3	0	0	0	1	0	0		Full time job		Business	Business	Full time job	Business	Business		2	0	0	1	0	0		10000	120000	15000	180000	25000	300000	50000	Yes	0	1
Government	15	Ten	Adibasi/janajati	Adibasi/janajati		Buddhism	Non hindu		0	No formal education	0	No formal education	Nuclear	4	2	Married	3	0	0	0	1	0	0		Full time job		Foreign employment	Foreign employment	Unemployed	Home maker	Home maker		0	1	0	0	0	0		50000	600000		0	0	0	0	Yes	1	1
Government	15	Nine	Brahmin/Chettri	Brahmin/Chettri		Hinduism	Hindu		0	No formal education	7	Basic education(1-8)	Nuclear	4	2	Married	3	0	0	0	1	0	0		Full time job		Daily wages	Daily wages	Full time job	Daily wages	Daily wages		2	0	0	1	0	0		10000	120000	10000	120000	20000	240000	60000	Yes	0	1
Government	15	Nine	Adibasi/janajati	Adibasi/janajati		Hinduism	Hindu		0	No formal education	8	Basic education(1-8)	Nuclear	6	3	Married	3	0	0	0	1	0	0		Full time job		Daily wages	Daily wages	Unemployed	Home maker	Home maker		0	1	0	0	0	0		15000	180000		0	15000	180000	30000	Yes	0	1
Government	15	Nine	Brahmin/Chettri	Brahmin/Chettri		Hinduism	Hindu		0	No formal education	5	Basic education(1-8)	Nuclear	6	4	Married	3	0	0	0	1	0	0		Full time job		Agriculture	Agriculture	Full time job	Agriculture	Agriculture		2	0	0	1	0	0		0	0	0	0	0	0	0	No	0	0
Government	15	Ten	Adibasi/janajati	Adibasi/janajati		Buddhism	Non hindu		0	No formal education	0	No formal education	Nuclear	4	2	Married	3	0	0	0	1	0	0		Full time job		Foreign employment	Foreign employment	Full time job	Others	Others	Carpet weaver	2	0	0	1	0	0		50000	600000	10000	120000	60000	720000	180000	Yes	1	0
Government	15	Ten	Adibasi/janajati	Adibasi/janajati		Christianity	Non hindu		0	No formal education	0	No formal education	Nuclear	6	4	Married	3	0	0	0	1	0	0		Full time job		Daily wages	Daily wages	Unemployed	Home maker	Home maker		0	1	0	0	0	0		20000	240000		0	20000	240000	40000	Yes	1	1
Government	15	Nine	Terai/Madhesi	Dalit and others		Hinduism	Hindu		0	No formal education	5	Basic education(1-8)	Nuclear	5	3	Married	3	0	0	0	1	0	0		Full time job		Private job	Private job	Unemployed	Home maker	Home maker		0	1	0	0	0	0		15000	180000		0	15000	180000	36000	Yes	0	0
Government	15	Ten	Terai/Madhesi	Dalit and others		Hinduism	Hindu		0	No formal education	0	No formal education	Nuclear	4	2	Married	3	0	0	0	1	0	0		Full time job		Daily wages	Daily wages	Unemployed	Home maker	Home maker		0	1	0	0	0	0		30000	360000		0	30000	360000	90000	Yes	1	1
Government	15	Nine	Brahmin/Chettri	Brahmin/Chettri		Hinduism	Hindu		10	Secondary(9-12)	10	Secondary(9-12)	Nuclear	7	5	Married	3	0	0	0	1	0	0		Full time job		Agriculture	Agriculture	Full time job	Agriculture	Agriculture		2	0	0	1	0	0		80000	960000	0	0	80000	960000	137143	No	0	0
Government	15	Ten	Brahmin/Chettri	Brahmin/Chettri		Hinduism	Hindu		10	Secondary(9-12)	12	Secondary(9-12)	Nuclear	6	4	Married	3	0	0	0	1	0	0		Full time job		Agriculture	Agriculture	Part time job	Daily wages	Daily wages		2	0	0	1	0	0		35000	420000	20000	240000	45000	540000	90000	Yes	1	1
Government	15	Ten	Adibasi/janajati	Adibasi/janajati		Buddhism	Non hindu		0	No formal education	0	No formal education	Nuclear	4	2	Married	3	0	0	0	1	0	0		Full time job		Foreign employment	Foreign employment	Unemployed	Home maker	Home maker		0	1	0	0	0	0		50000	600000		0	50000	600000	150000	Yes	1	1
Government	15	Nine	Adibasi/janajati	Adibasi/janajati		Buddhism	Non hindu		5	Basic education(1-8)	0	No formal education	Nuclear	3	2	Seperated	3	0	0	0	1	0	0		Unemployed		others	others	Part time job	Daily wages	Daily wages		1	0	1	0	0	0			0	23000	276000	23000	276000	92000	Yes	0	0
Government	14	Ten	Adibasi/janajati	Adibasi/janajati		Buddhism	Non hindu		5	Basic education(1-8)	9	Secondary(9-12)	Nuclear	4	2	Married	3	0	0	0	1	0	0		Full time job	Driver	9	others	Unemployed	Home maker	Home maker		0	1	0	0	0	0		50000	600000		0	50000	600000	150000	Yes	0	0
Government	15	Ten	Brahmin/Chettri	Brahmin/Chettri		Hinduism	Hindu		5	Basic education(1-8)	5	Basic education(1-8)	Nuclear	4	2	Married	3	0	0	0	1	0	0		Full time job	Workshop	9	others	Unemployed	Home maker	Home maker		0	1	0	0	0	0		20000	240000		0	20000	240000	60000	Yes	0	0
Government	15	Ten	Brahmin/Chettri	Brahmin/Chettri		Hinduism	Hindu		0	No formal education	8	Basic education(1-8)	Nuclear	6	4	Married	3	0	0	0	1	0	0		Full time job		Business	Business	Full time job	Business	Business		2	0	0	1	0	0		50000	600000	50000	600000	100000	1200000	200000	Yes	1	1
Government	15	Ten	Adibasi/janajati	Adibasi/janajati		Buddhism	Non hindu		0	No formal education	3	Basic education(1-8)	Nuclear	4	2	Married	3	0	0	0	1	0	0		Part time job	Driver	9	others	Full time job	Daily wages	Daily wages		2	0	0	1	0	0		30000	360000	10000	120000	40000	480000	120000	Yes	1	0
Government	15	Nine	Adibasi/janajati	Adibasi/janajati		Hinduism	Hindu		12	Secondary(9-12)	6	Basic education(1-8)	Nuclear	3	1	Married	3	0	0	0	1	0	0		Full time job		Foreign employment	Foreign employment	Full time job	Daily wages	Daily wages		2	0	0	1	0	0		35000	420000	30000	360000	65000	780000	260000	No	0	0
Government	15	Ten	Brahmin/Chettri	Brahmin/Chettri		Hinduism	Hindu		0	No formal education	10	Secondary(9-12)	Nuclear	3	2	Widow	2	0	0	1	0	0	0		Unemployed			others	Full time job	Agriculture	Agriculture		1	0	1	0	0	0			0	50000	600000	50000	600000	200000	Yes	1	1
Private	14	Nine	Brahmin/Chettri	Brahmin/Chettri		Hinduism	Hindu		10	Secondary(9-12)	7	Basic education(1-8)	Nuclear	5	1	Married	3	0	0	0	1	0	0		Full time job		Business	Business	Unemployed	Home maker	Home maker		0	1	0	0	0	0		0	0		0	0	0	0	Yes	1	1
Private	14	Nine	Brahmin/Chettri	Brahmin/Chettri		Hinduism	Hindu		10	Secondary(9-12)	10	Secondary(9-12)	Nuclear	5	2	Married	3	0	0	0	1	0	0		Full time job		Private job	Private job	Full time job	Business	Business		2	0	0	1	0	0		0	0	0	0	0	0	0	No	0	0
Private	14	Nine	Adibasi/janajati	Adibasi/janajati		Hinduism	Hindu		10	Secondary(9-12)	12	Secondary(9-12)	Nuclear	4	1	Married	3	0	0	0	1	0	0		Full time job		Foreign employment	Foreign employment	Unemployed	Home maker	Home maker		0	1	0	0	0	0		0	0		0	0	0	0	No	0	0
Private	14	Nine	Adibasi/janajati	Adibasi/janajati		Hinduism	Hindu		10	Secondary(9-12)	12	Secondary(9-12)	Joint	4	1	Married	3	0	0	0	1	0	0		Full time job		Business	Business	Unemployed	Home maker	Home maker		2	0	0	1	0	0		0	0	0	0	0	0	0	No	0	0
Private	14	Nine	Adibasi/janajati	Adibasi/janajati		Hinduism	Hindu		8	Basic education(1-8)	10	Secondary(9-12)	Joint	7	2	Married	3	0	0	0	1	0	0		Part time job		Foreign employment	Foreign employment	Part time job	Home maker	Home maker		2	0	0	1	0	0		0	0	0	0	0	0	0	Yes	0	0
Private	14	Nine	Adibasi/janajati	Adibasi/janajati		Buddhism	Non hindu		8	Basic education(1-8)	10	Secondary(9-12)	Nuclear	5	2	Married	3	0	0	0	1	0	0		Full time job		Business	Business	Part time job	Business	Business		2	0	0	1	0	0		0	0	0	0	0	0	0	Yes	0	0
Private	15	Nine	Brahmin/Chettri	Brahmin/Chettri		Hinduism	Hindu		12	Secondary(9-12)	10	Secondary(9-12)	Nuclear	4	1	Married	3	0	0	0	1	0	0		Full time job		Business	Business	Unemployed	Home maker	Home maker		0	1	0	0	0	0		0	0		0	0	0	0	Yes	1	1
Private	14	Nine	Brahmin/Chettri	Brahmin/Chettri		Hinduism	Hindu		10	Secondary(9-12)	10	Secondary(9-12)	Nuclear	4	1	Married	3	0	0	0	1	0	0		Full time job		Business	Business	Part time job	Home maker	Home maker		0	1	0	0	0	0		0	0		0	0	0	0	Yes	0	0
Private	14	Nine	Adibasi/janajati	Adibasi/janajati		Hinduism	Hindu		2	Basic education(1-8)	10	Secondary(9-12)	Nuclear	5	2	Married	3	0	0	0	1	0	0		Full time job		Foreign employment	Foreign employment	Unemployed	Home maker	Home maker		0	1	0	0	0	0		0	0		0	0	0	0	No	0	0
Private	14	Nine	Brahmin/Chettri	Brahmin/Chettri		Hinduism	Hindu		16	Higher Secondary and above	16	Higher Secondary and above	Nuclear	4	1	Married	3	0	0	0	1	0	0		Full time job		Private job	Private job	Full time job	Business	Business		2	0	0	1	0	0		0	0	0	0	0	0	0	No	0	0
Private	14	Nine	Brahmin/Chettri	Brahmin/Chettri		Hinduism	Hindu		10	Secondary(9-12)	10	Secondary(9-12)	Nuclear	3	0	Married	3	0	0	0	1	0	0		Full time job		Foreign employment	Foreign employment	Unemployed	Home maker	Home maker		0	1	0	0	0	0		0	0		0	0	0	0	No	0	0
Private	14	Nine	Adibasi/janajati	Adibasi/janajati		Hinduism	Hindu		10	Secondary(9-12)	10	Secondary(9-12)	Nuclear	4	1	Married	3	0	0	0	1	0	0		Full time job		Foreign employment	Foreign employment	Unemployed	Home maker	Home maker		0	1	0	0	0	0		0	0		0	0	0	0	No	0	0
Private	14	Nine	Adibasi/janajati	Adibasi/janajati		Buddhism	Non hindu		8	Basic education(1-8)	10	Secondary(9-12)	Nuclear	4	0	Married	3	0	0	0	1	0	0		Full time job		2	Daily wages	Part time job	Daily wages	Daily wages		2	0	0	1	0	0		0	0	0	0	0	0	0	Yes	1	1
Private	14	Nine	Brahmin/Chettri	Brahmin/Chettri		Hinduism	Hindu		10	Secondary(9-12)	12	Secondary(9-12)	Nuclear	4	1	Married	3	0	0	0	1	0	0		Full time job		Private job	Private job	Unemployed	Home maker	Home maker		0	1	0	0	0	0		0	0		0	0	0	0	No	0	0
Private	14	Nine	Brahmin/Chettri	Brahmin/Chettri		Hinduism	Hindu		15	Higher Secondary and above	10	Secondary(9-12)	Nuclear	5	3	Married	3	0	0	0	1	0	0		Full time job		Private job	Private job	Part time job	Private job	Private job		2	0	0	1	0	0		50000	600000	40000	480000	90000	1080000	216000	Yes	0	0
Private	15	Nine	Adibasi/janajati	Adibasi/janajati		Buddhism	Non hindu		12	Secondary(9-12)	12	Secondary(9-12)	Nuclear	3	0	Married	1 3	0	1	0	1	0	0		Full time job		Foreign employment	Foreign employment	Unemployed	Home maker	Home maker		0	1	0	0	0	0		300000	3600000		0	300000	3600000	1200000	Yes	0	1
Private	15	Ten	Dalit	Terai/Madhesi		Hinduism	Hindu		8	Basic education(1-8)	12	Secondary(9-12)	Nuclear	5	3	Married	3	0	0	0	1	0	0		Full time job		Private job	Private job	Full time job	Business	Business		2	0	0	1	0	0		200000	2400000	50000	600000	250000	3000000	600000	No	0	0
Private	15	Ten	Adibasi/janajati	Adibasi/janajati		Buddhism	Non hindu		18	Higher Secondary and above	12	Secondary(9-12)	Joint	11	2	Married	3	0	0	0	1	0	0		Full time job		Private job	Private job	Full time job	Private job	Private job		2	0	0	1	0	0		50000	600000	50000	600000	100000	1200000	109091	No	0	0
Private	15	Nine	Brahmin/Chettri	Brahmin/Chettri		Hinduism	Hindu		5	Basic education(1-8)	7	Basic education(1-8)	Nuclear	4	2	Married	1	0	1	0	0	0	0		Full time job		2	Daily wages	Part time job	Private job	Private job		2	0	0	1	0	0		30000	360000	10000	120000	40000	480000	120000	No	0	0
Private	14	Nine	Adibasi/janajati	Adibasi/janajati		Buddhism	Non hindu		8	Basic education(1-8)	12	Secondary(9-12)	Nuclear	4	2	Married	3	0	0	0	1	0	0		Part time job		Home maker	Home maker	Full time job	Foreign Employment	Foreign Employment		2	0	0	1	0	0		0	0	60000	720000	60000	720000	180000	No	0	0
Private	15	Ten	Brahmin/Chettri	Brahmin/Chettri		Hinduism	Hindu		12	Secondary(9-12)	12	Secondary(9-12)	Nuclear	4	1	Married	3	0	0	0	1	0	0		Full time job		Business	Business	Full time job	Private job	Private job		2	0	0	1	0	0		15000	180000	10000	120000	25000	300000	75000	No	0	0
Private	15	Ten	Adibasi/janajati	Adibasi/janajati		Christianity	Non hindu		4	Basic education(1-8)	11	Secondary(9-12)	Nuclear	3	2	Seperated	3	0	0	0	1	0	0		Part time job		2	Daily wages	Full time job	Business	Business		1	0	1	0	0	0			0	35000	420000	35000	420000	140000	Yes	0	1
Private	14	Nine	Brahmin/Chettri	Brahmin/Chettri		Hinduism	Hindu		12	Secondary(9-12)	12	Secondary(9-12)	Joint	7	2	Seperated	3	0	0	0	1	0	0		Full time job		Foreign employment	Foreign employment	Unemployed	Home maker	Home maker		0	1	0	0	0	0		70000	840000		0	70000	840000	120000	No	0	0
Private	15	Ten	Newar	Adibasi/janajati		Hinduism	Hindu		9	Secondary(9-12)	10	Secondary(9-12)	Nuclear	4	1	Married	3	0	0	0	1	0	0		Full time job		others	others	Part time job	Daily wages	Daily wages		2	0	0	1	0	0		16000	192000	4000	48000	20000	240000	60000	No	0	0
Private	15	Ten	Adibasi/janajati	Adibasi/janajati		Buddhism	Non hindu		12	Secondary(9-12)	12	Secondary(9-12)	Nuclear	3	2	Married	3	0	0	0	1	0	0		Full time job		Foreign employment	Foreign employment	Unemployed	Home maker	Home maker		0	1	0	0	0	0		45000	540000		0	45000	540000	180000	Yes	0	1
Private	15	Ten	Adibasi/janajati	Adibasi/janajati		Buddhism	Non hindu		8	Basic education(1-8)	12	Secondary(9-12)	Nuclear	3	0	Married	3	0	0	0	1	0	0		Full time job		Foreign employment	Foreign employment	Full time job	Business	Business		2	0	0	1	0	0		390000	4680000	90000	1080000	480000	5760000	1920000	No	0	0
Private	15	Ten	Adibasi/janajati	Adibasi/janajati		Hinduism	Hindu		4	Basic education(1-8)	0	No formal education	Nuclear	4	1	Seperated	3	0	0	0	1	0	0		Unemployed		others	others	Full time job	Foreign Employment	Foreign Employment		1	0	1	0	0	0			0	55000	660000	55000	660000	165000	No	0	0
Private	15	Ten	Adibasi/janajati	Adibasi/janajati		Buddhism	Non hindu		10	Secondary(9-12)	12	Secondary(9-12)	Nuclear	3	0	Married	3	0	0	0	1	0	0		Full time job		Business	Business	Unemployed	Home maker	Home maker		0	1	0	0	0	0		20000	240000		0	20000	240000	80000	No	0	0
Private	15	Nine	Adibasi/janajati	Adibasi/janajati		Buddhism	Non hindu		5	Basic education(1-8)	5	Basic education(1-8)	Joint	4	2	Widow	3	0	0	0	1	0	0		Full time job		others	others	Unemployed	Home maker	Home maker		4	0	0	0	0	1	Sister, Brother		0		0	0	0	0	Yes	1	1
Private	15	Nine	others	Dalit and others	Lama	Buddhism	Non hindu		5	Basic education(1-8)	9	Secondary(9-12)	Joint	7	2	Married	3	0	0	0	1	0	0		Full time job		others	others	Full time job	I dont know	Others		2	0	0	1	0	0		50000	600000	16000	192000	66000	792000	113143	No	0	0
Private	15	Ten	Adibasi/janajati	Adibasi/janajati		Buddhism	Non hindu		0	No formal education	2	Basic education(1-8)	Nuclear	5	1	Married	3	0	0	0	1	0	0		Full time job		Business	Business	Unemployed	Home maker	Home maker		0	1	0	0	0	0		50000	600000		0	50000	600000	120000	No	0	0
Private	15	Ten	Adibasi/janajati	Adibasi/janajati		Christianity	Non hindu		0	No formal education	5	Basic education(1-8)	Nuclear	4	1	Married	3	0	0	0	1	0	0		Part time job		Foreign employment	Foreign employment	Unemployed	Home maker	Home maker		0	1	0	0	0	0		30000	360000		0	30000	360000	90000	No	0	0
Private	15	Nine	Brahmin/Chettri	Brahmin/Chettri		Hinduism	Hindu		12	Secondary(9-12)	0	No formal education	Nuclear	4	1	Married	3	0	0	0	1	0	0		Full time job		Private job	Private job	Full time job	Private job	Private job		2	0	0	1	0	0		50000	600000	15000	180000	65000	780000	195000	No	0	0
Private	14	Nine	Adibasi/janajati	Adibasi/janajati		Buddhism	Non hindu		5	Basic education(1-8)	10	Secondary(9-12)	Nuclear	5	2	Married	3	0	0	0	1	0	0		Full time job		Government job	Government job	Part time job	Daily wages	Daily wages		2	0	0	1	0	0		26000	312000	21000	252000	47000	564000	112800	Yes	0	1
Private	15	Nine	others	Dalit and others	Tamang	Buddhism	Non hindu		10	Secondary(9-12)	11	Secondary(9-12)	Joint	5	2	Married	3	0	0	0	1	0	0		Full time job		Government job	Government job	Full time job	Business	Business		2	0	0	1	0	0		0	0	0	0	0	0	0	Yes	0	0
Private	14	Ten	Adibasi/janajati	Adibasi/janajati		Hinduism	Hindu		0	No formal education	8	Basic education(1-8)	Nuclear	4	1	Married	3	0	0	0	1	0	0		Full time job	driver	9	others	Full time job	Business	Business		2	0	0	1	0	0		50000	600000	17000	204000	67000	804000	201000	No	0	0
Private	15	Nine	Adibasi/janajati	Adibasi/janajati		Buddhism	Non hindu		0	No formal education	3	Basic education(1-8)	Nuclear	4	1	Married	3	0	0	0	1	0	0		Full time job		Home maker	Home maker	Part time job	Home maker	Home maker		2	0	0	1	0	0		20000	240000	8000	96000	28000	336000	84000	Yes	1	1
Private	15	Ten	Adibasi/janajati	Adibasi/janajati		Buddhism	Non hindu		7	Basic education(1-8)	0	No formal education	Nuclear	4	1	Married	3	0	0	0	1	0	0		Full time job		2	Daily wages	Unemployed	Home maker	Home maker		0	1	0	0	0	0		50000	600000		0	0	0	0	No	0	0
Private	15	Ten	Adibasi/janajati	Adibasi/janajati		Buddhism	Non hindu		0	No formal education	0	No formal education	Nuclear	4	1	Married	3	0	0	0	1	0	0		Part time job		2	Daily wages	Full time job	Foreign Employment	Foreign Employment		2	0	0	1	0	0		40000	480000	50000	600000	90000	1080000	270000	No	0	0
Private	15	Ten	Adibasi/janajati	Adibasi/janajati		Hinduism	Hindu		1	Basic education(1-8)	12	Secondary(9-12)	Nuclear	5	2	Married	3	0	0	0	1	0	0		Full time job		2	Daily wages	Part time job	Home maker	Home maker		2	0	0	1	0	0		0	0	0	0	0	0	0	No	0	0
Private	14	Ten	Brahmin/Chettri	Brahmin/Chettri		Hinduism	Hindu		10	Secondary(9-12)	10	Secondary(9-12)	Nuclear	5	1	Married	3	0	0	0	1	0	0		Full time job		Government job	Government job	Part time job	Business	Business		2	0	0	1	0	0		30000	360000	10000	120000	40000	480000	96000	No	0	0
Private	15	Ten	Brahmin/Chettri	Brahmin/Chettri		Hinduism	Hindu		12	Secondary(9-12)	10	Secondary(9-12)	Nuclear	4	2	Married	3	0	0	0	1	0	0		Full time job		Home maker	Home maker	Full time job	Government job	Government job		2	0	0	1	0	0		40000	480000	30000	360000	70000	840000	210000	No	0	0
Private	15	Ten	Adibasi/janajati	Adibasi/janajati		Hinduism	Hindu		1	Basic education(1-8)	12	Secondary(9-12)	Nuclear	5	2	Married	3	0	0	0	1	0	0		Full time job		2	Daily wages	Part time job	Daily wages	Daily wages		2	0	0	1	0	0		20000	240000	0	0	20000	240000	48000	No	0	0
Private	14	Nine	Adibasi/janajati	Adibasi/janajati		Others	Non hindu	Kirat	0	No formal education	9	Secondary(9-12)	Nuclear	4	1	Married	3	0	0	0	1	0	0		Full time job		Business	Business	Full time job	Business	Business		2	0	0	1	0	0		30000	360000	30000	360000	60000	720000	180000	Yes	1	1
Private	15	Ten	Brahmin/Chettri	Brahmin/Chettri		Hinduism	Hindu		5	Basic education(1-8)	7	Basic education(1-8)	Nuclear	3	1	Married	3	0	0	0	1	0	0		Full time job		Business	Business	Full time job	Private job	Private job		2	0	0	1	0	0		20000	240000	20000	240000	40000	480000	160000	Yes	1	1
Private	15	Ten	Brahmin/Chettri	Brahmin/Chettri		Hinduism	Hindu		2	Basic education(1-8)	8	Basic education(1-8)	Nuclear	4	2	Married	3	0	0	0	1	0	0		Full time job		Business	Business	Full time job	Business	Business		2	0	0	1	0	0		50000	600000	30000	360000	80000	960000	240000	Yes	1	1
Private	15	Ten	Adibasi/janajati	Adibasi/janajati		Hinduism	Hindu		2	Basic education(1-8)	6	Basic education(1-8)	Nuclear	5	3	Married	3	0	0	0	1	0	0		Full time job	Driver	9	others	Full time job	Others	Others	Carpet weaver	2	0	0	1	0	0		60000	720000	30000	360000	90000	1080000	216000	No	0	0
Private	15	Ten	Brahmin/Chettri	Brahmin/Chettri		Hinduism	Hindu		2	Basic education(1-8)	8	Basic education(1-8)	Nuclear	4	2	Married	3	0	0	0	1	0	0		Full time job		Foreign employment	Foreign employment	Full time job	Business	Business		2	0	0	1	0	0		85000	1020000	20000	240000	105000	1260000	315000	Yes	1	1
Private	15	Ten	Brahmin/Chettri	Brahmin/Chettri		Hinduism	Hindu		16	Higher Secondary and above	16	Higher Secondary and above	Joint	5	1	Married	3	0	0	0	1	0	0		Full time job		Government job	Government job	Full time job	Private job	Private job		2	0	0	1	0	0		50000	600000	30000	360000	80000	960000	192000	Yes	0	0
Private	14	Ten	Newar	Adibasi/janajati		Hinduism	Hindu		18	Higher Secondary and above	18	Higher Secondary and above	Nuclear	3	1	Married	3	0	0	0	1	0	0		Full time job		Business	Business	Full time job	Government job	Government job		2	0	0	1	0	0		80000	960000	40000	480000	120000	1440000	480000	Yes	1	1
Private	15	Nine	Brahmin/Chettri	Brahmin/Chettri		Hinduism	Hindu		12	Secondary(9-12)	16	Higher Secondary and above	Nuclear	4	2	Married	3	0	0	0	1	0	0		Full time job		Private job	Private job	Full time job	Business	Business		2	0	0	1	0	0		50000	600000	20000	240000	70000	840000	210000	No	0	0
Private	15	Ten	Brahmin/Chettri	Brahmin/Chettri		Hinduism	Hindu		12	Secondary(9-12)	12	Secondary(9-12)	Nuclear	4	2	Married	3	0	0	0	1	0	0		Full time job		Foreign employment	Foreign employment	Full time job	Business	Business		2	0	0	1	0	0		80000	960000	40000	480000	120000	1440000	360000	Yes	1	1
Private	15	Ten	Brahmin/Chettri	Brahmin/Chettri		Hinduism	Hindu		0	No formal education	0	No formal education	Nuclear	5	3	Married	3	0	0	0	1	0	0		Full time job		Private job	Private job	Full time job	Private job	Private job		2 4	0	0	1	0	1	Brother and sister		0		0	120000	1440000	288000	Yes	1	1
Private	15	Ten	Adibasi/janajati	Adibasi/janajati		Buddhism	Non hindu		10	Secondary(9-12)	10	Secondary(9-12)	Nuclear	4	2	Married	3	0	0	0	1	0	0		Full time job		Foreign employment	Foreign employment	Full time job	Business	Business		2	0	0	1	0	0		40000	480000	30000	360000	70000	840000	210000	Yes	1	1
Private	15	Ten	Brahmin/Chettri	Brahmin/Chettri		Hinduism	Hindu		12	Secondary(9-12)	16	Higher Secondary and above	Nuclear	4	2	Seperated	3	0	0	0	1	0	0		Full time job		Business	Business	Full time job	Government job	Government job		2	0	0	1	0	0		40000	480000	45000	540000	85000	1020000	255000	Yes	1	1
Private	15	Nine	Dalit	Terai/Madhesi		Hinduism	Hindu		0	No formal education	5	Basic education(1-8)	Nuclear	5	3	Married	3	0	0	0	1	0	0		Full time job		Business	Business	Unemployed	Home maker	Home maker		0	1	0	0	0	0		50000	600000		0	50000	600000	120000	No	0	0
Private	15	Ten	Brahmin/Chettri	Brahmin/Chettri		Hinduism	Hindu		2	Basic education(1-8)	8	Basic education(1-8)	Nuclear	4	2	Married	3	0	0	0	1	0	0		Full time job		Business	Business	Part time job	Business	Business		2	0	0	1	0	0		40000	480000	20000	240000	60000	720000	180000	Yes	1	1
Private	15	Ten	Brahmin/Chettri	Brahmin/Chettri		Hinduism	Hindu		12	Secondary(9-12)	12	Secondary(9-12)	Nuclear	4	2	Married	3	0	0	0	1	0	0		Full time job		Foreign employment	Foreign employment	Full time job	Business	Business		2	0	0	1	0	0		80000	960000	40000	480000	120000	1440000	360000	Yes	0	0
Government	15	Ten	Brahmin/Chettri	Brahmin/Chettri		Hinduism	Hindu		0	No formal education	0	No formal education	Joint	5	3	Widow	3	0	0	0	1	0	0		Full time job		others	others	Unemployed		Others		0	1	0	0	0	0		35000	420000		0	35000	420000	84000	Yes	1	0
Government	15	Nine	Brahmin/Chettri	Brahmin/Chettri		Hinduism	Hindu		0	No formal education	9	Secondary(9-12)	Joint	12	5	Married	1	0	1	0	0	0	0		Full time job	Social work	9	others	Unemployed	Home maker	Home maker		0	1	0	0	0	0		20000	240000		0	20000	240000	20000	Yes	1	1
Government	15	Ten	Newar	Adibasi/janajati		Hinduism	Hindu		12	Secondary(9-12)	5	Basic education(1-8)	Nuclear	6	4	Married	3	0	0	0	1	0	0		Part time job		Government job	Government job	Full time job	Private job	Private job		2	0	0	1	0	0		15000	180000	15000	180000	45000	540000	90000	Yes	1	1
Government	14	Nine	Terai/Madhesi	Dalit and others		Hinduism	Hindu		0	No formal education	9	Secondary(9-12)	Joint	5	2	Married	3	0	0	0	1	0	0		Full time job	Security guard	9	others	Full time job	Home maker	Home maker		0	1	0	0	0	0		20000	240000		0	20000	240000	48000	Yes	1	1
Government	15	Ten	Adibasi/janajati	Adibasi/janajati		Hinduism	Hindu		3	Basic education(1-8)	8	Basic education(1-8)	Nuclear	5	3	Married	3	0	0	0	1	0	0		Full time job	Ploting	9	others	Full time job	Agriculture	Agriculture		2	0	0	1	0	0		20000	240000	15000	180000	35000	420000	84000	Yes	1	1
Government	15	Ten	Adibasi/janajati	Adibasi/janajati		Hinduism	Hindu		10	Secondary(9-12)	8	Basic education(1-8)	Nuclear	5	3	Married	3	0	0	0	1	0	0		Full time job	DRIVER	9	others	Full time job	Government job	Government job		2	0	0	1	0	0		30000	360000	17000	204000	47000	564000	112800	Yes	1	1
Government	15	Ten	Adibasi/janajati	Adibasi/janajati		Christianity	Non hindu		5	Basic education(1-8)	9	Secondary(9-12)	Nuclear	4	1	Married	1	0	1	0	0	0	0		Full time job		2	Daily wages	Full time job	Government job	Government job		2	0	0	1	0	0		15000	180000	10000	120000	25000	300000	75000	Yes	1	0
Government	14	Nine	Newar	Adibasi/janajati		Hinduism	Hindu		8	Basic education(1-8)	18	Higher Secondary and above	Nuclear	3	1	Married	3	0	0	0	1	0	0		Full time job		Government job	Government job	Full time job	Agriculture	Agriculture		0 1	1	1	0	0	0			0		0	45000	540000	180000	No	0	0
Government	15	Nine	Adibasi/janajati	Adibasi/janajati		Buddhism	Non hindu		8	Basic education(1-8)	10	Secondary(9-12)	Nuclear	4	5	Married	3	0	0	0	1	0	0		Part time job		Home maker	Home maker	Unemployed	Home maker	Home maker		0	1	0	0	0	0		5000	60000		0	5500	66000	16500	Yes	1	1
Government	15	Nine	Adibasi/janajati	Adibasi/janajati		Hinduism	Hindu		0	No formal education	5	Basic education(1-8)	Joint	8	6	Married	3	0	0	0	1	0	0		Full time job		Business	Business	Full time job	Business	Business		2	0	0	1	0	0		20000	240000	15000	180000	35000	420000	52500	Yes	1	1
Government	15	Nine	Adibasi/janajati	Adibasi/janajati		Hinduism	Hindu		0	No formal education	0	No formal education	Joint	7	5	Married	3	0	0	0	1	0	0		Part time job		Home maker	Home maker	Unemployed	Home maker	Home maker		0	1	0	0	0	0		35000	420000		0	35000	420000	60000	Yes	1	1
Government	14	Nine	Adibasi/janajati	Adibasi/janajati		Buddhism	Non hindu		0	No formal education	0	No formal education	Nuclear	3	1	Married	3	0	0	0	1	0	0		Full time job	Driver	9	others	Full time job	Building construction	Daily wages		2	0	0	1	0	0		20000	240000	40000	480000	60000	720000	240000	Yes	1	1
Government	14	Ten	Adibasi/janajati	Adibasi/janajati		Hinduism	Hindu		12	Secondary(9-12)	14	Higher Secondary and above	Nuclear	5	1	Married	3	0	0	0	1	0	0		Full time job		2	Daily wages	Full time job	Private job	Private job		2	0	0	1	0	0		35000	420000	25000	300000	60000	720000	144000	No	0	0
Government	15	Ten	Brahmin/Chettri	Brahmin/Chettri		Hinduism	Hindu		5	Basic education(1-8)	12	Secondary(9-12)	Nuclear	4	2	Married	0 3	1	0	0	1	0	0		Full time job		Government job	Government job	Full time job	Business	Business		2	0	0	1	0	0		35000	420000	25000	300000	60000	720000	180000	No	0	0
Government	14	Nine	Brahmin/Chettri	Brahmin/Chettri		Hinduism	Hindu		8	Basic education(1-8)	5	Basic education(1-8)	Joint	5	3	Married	3	0	0	0	1	0	0		Unemployed		Home maker	Home maker	Full time job	Business	Business		1	0	1	0	0	0			0	25000	300000	25000	300000	60000	Yes	1	1
Government	15	Nine	Adibasi/janajati	Adibasi/janajati		Buddhism	Non hindu		8	Basic education(1-8)	10	Secondary(9-12)	Nuclear	6	4	Seperated	3	0	0	0	1	0	0		Full time job		Home maker	Home maker	Unemployed	Home maker	Home maker		2	0	0	1	0	0		25000	300000	15000	180000	40000	480000	80000	Yes	1	1
Private	15	Ten	Newar	Adibasi/janajati		Hinduism	Hindu		12	Secondary(9-12)	12	Secondary(9-12)	Nuclear	4	2	Married	3	0	0	0	1	0	0		Full time job		Business	Business	Full time job	Business	Business		2	0	0	1	0	0		50000	600000	50000	600000	100000	1200000	300000	No	0	0
Private	15	Nine	Brahmin/Chettri	Brahmin/Chettri		Hinduism	Hindu		5	Basic education(1-8)	10	Secondary(9-12)	Nuclear	5	3	Married	3	0	0	0	1	0	0		Full time job		Private job	Private job	Part time job	Daily wages	Daily wages		2	0	0	1	0	0		30000	360000	20000	240000	50000	600000	120000	Yes	0	1
Private	15	Nine	Brahmin/Chettri	Brahmin/Chettri		Hinduism	Hindu		6	Basic education(1-8)	10	Secondary(9-12)	Nuclear	5	3	Married	3	0	0	0	1	0	0		Full time job		Business	Business	Part time job	Daily wages	Daily wages		2	0	0	1	0	0		50000	600000	20000	240000	70000	840000	168000	Yes	0	1
Private	14	Nine	Dalit	Terai/Madhesi		Hinduism	Hindu		12	Secondary(9-12)	12	Secondary(9-12)	Nuclear	5	2	Married	3	0	0	0	1	0	0		Full time job		Private job	Private job	Unemployed	Home maker	Home maker		0	1	0	0	0	0		40000	480000		0	40000	480000	96000	No	0	0
Private	14	Nine	Brahmin/Chettri	Brahmin/Chettri		Hinduism	Hindu		8	Basic education(1-8)	10	Secondary(9-12)	Nuclear	4	2	Married	3	0	0	0	1	0	0		Full time job		Private job	Private job	Unemployed	Home maker	Home maker		0	1	0	0	0	0		50000	600000		0	50000	600000	150000	No	0	0
Private	14	Nine	Adibasi/janajati	Adibasi/janajati		Hinduism	Hindu		10	Secondary(9-12)	12	Secondary(9-12)	Nuclear	4	2	Married	3	0	0	0	1	0	0		Full time job		Business	Business	Unemployed	Home maker	Home maker		0	1	0	0	0	0		100000	1200000		0	100000	1200000	300000	No	0	0
Private	15	Ten	Terai/Madhesi	Dalit and others		Hinduism	Hindu		4	Basic education(1-8)	6	Basic education(1-8)	Nuclear	4	2	Married	3	0	0	0	1	0	0		Full time job		Business	Business	Unemployed	Home maker	Home maker		0	1	0	0	0	0		40000	480000		0	40000	480000	120000	No	0	0
Private	15	Ten	Brahmin/Chettri	Brahmin/Chettri		Hinduism	Hindu		10	Secondary(9-12)	9	Secondary(9-12)	Nuclear	5	3	Married	3	0	0	0	1	0	0		Full time job		Foreign employment	Foreign employment	Unemployed	Home maker	Home maker		0	1	0	0	0	0		480000	5760000		0	480000	5760000	1152000	No	0	0
Private	15	Ten	Brahmin/Chettri	Brahmin/Chettri		Hinduism	Hindu		8	Basic education(1-8)	10	Secondary(9-12)	Nuclear	7	5	Married	3	0	0	0	1	0	0		Full time job		Foreign employment	Foreign employment	Full time job	Private job	Private job		2 4	0	0	1	0	1	Brother and sister		0		0	150000	1800000	257143	No	0	0
Private	14	Nine	Adibasi/janajati	Adibasi/janajati		Hinduism	Hindu		6	Basic education(1-8)	10	Secondary(9-12)	Nuclear	4	2	Married	3	0	0	0	1	0	0		Full time job	Driver	9	others	Unemployed	Home maker	Home maker		0	1	0	0	0	0		70000	840000		0	70000	840000	210000	No	0	0
Private	15	Nine	Adibasi/janajati	Adibasi/janajati		Hinduism	Hindu		5	Basic education(1-8)	14	Higher Secondary and above	Nuclear	5	3	Married	3	0	0	0	1	0	0		Full time job		Private job	Private job	Full time job	Business	Business		2	0	0	1	0	0		75000	900000	35000	420000	110000	1320000	264000	No	0	0
Private	15	Nine	Brahmin/Chettri	Brahmin/Chettri		Hinduism	Hindu		0	No formal education	8	Basic education(1-8)	Nuclear	7	5	Married	3	0	0	0	1	0	0		Full time job		Foreign employment	Foreign employment	Full time job	Private job	Private job		2 4	0	0	1	0	1	Brother		0		0	300000	3600000	514286	No	0	0
Private	15	Nine	Adibasi/janajati	Adibasi/janajati		Buddhism	Non hindu		4	Basic education(1-8)	8	Basic education(1-8)	Nuclear	5	3	Married	3	0	0	0	1	0	0		Full time job		Private job	Private job	Part time job	Daily wages	Daily wages		2	0	0	1	0	0		30000	360000	20000	240000	50000	600000	120000	Yes	0	1
Private	15	Ten	Brahmin/Chettri	Brahmin/Chettri		Hinduism	Hindu		10	Secondary(9-12)	16	Higher Secondary and above	Nuclear	5	3	Married	3	0	0	0	1	0	0		Full time job		Government job	Government job	Unemployed	Home maker	Home maker		0	1	0	0	0	0		75000	900000		0	75000	900000	180000	No	0	0
Private	15	Ten	Brahmin/Chettri	Brahmin/Chettri		Hinduism	Hindu		10	Secondary(9-12)	12	Secondary(9-12)	Nuclear	4	2	Married	3	0	0	0	1	0	0		Full time job		Business	Business	Unemployed	Home maker	Home maker		0	1	0	0	0	0		80000	960000		0	80000	960000	240000	No	0	0
Private	15	Ten	Newar	Adibasi/janajati		Christianity	Non hindu		5	Basic education(1-8)	8	Basic education(1-8)	Joint	6	1	Married	3	0	0	0	1	0	0		Full time job		Private job	Private job	Unemployed	Home maker	Home maker		0	1	0	0	0	0		53000	636000		0	53000	636000	106000	No	0	0
Private	14	Nine	Adibasi/janajati	Adibasi/janajati		Hinduism	Hindu		5	Basic education(1-8)	7	Basic education(1-8)	Nuclear	5	3	Married	3	0	0	0	1	0	0		Full time job		Daily wages	Daily wages	Full time job	Business	Business		2	0	0	1	0	0		0	0	0	0	0	0	0	No	0	0
Private	15	Ten	Dalit	Terai/Madhesi		Christianity	Non hindu		10	Secondary(9-12)	6	Basic education(1-8)	Nuclear	5	3	Married	3	0	0	0	1	0	0		Full time job		Business	Business	Unemployed	Home maker	Home maker		0	1	0	0	0	0		47000	564000		0	47000	564000	112800	No	0	0
Private	15	Ten	others	Dalit and others	Thakuri	Hinduism	Hindu		6	Basic education(1-8)	13	Higher Secondary and above	Nuclear	4	2	Married	3	0	0	0	1	0	0		Full time job		Foreign employment	Foreign employment	Full time job	Agriculture	Agriculture		2	0	0	1	0	0		50000	600000	4000	48000	54000	648000	162000	No	0	0
Private	15	Ten	Brahmin/Chettri	Brahmin/Chettri		Hinduism	Hindu		8	Basic education(1-8)	10	Secondary(9-12)	Nuclear	5	3	Married	3	0	0	0	1	0	0		Full time job		Private job	Private job	Unemployed	Home maker	Home maker		0	1	0	0	0	0		50000	600000		0	50000	600000	120000	No	0	0
Private	15	Ten	Brahmin/Chettri	Brahmin/Chettri		Hinduism	Hindu		9	Secondary(9-12)	12	Secondary(9-12)	Nuclear	4	2	Married	3	0	0	0	1	0	0		Full time job		Foreign employment	Foreign employment	Unemployed	Home maker	Home maker		0	1	0	0	0	0		50000	600000		0	50000	600000	150000	No	0	0
Private	15	Nine	Brahmin/Chettri	Brahmin/Chettri		Hinduism	Hindu		3	Basic education(1-8)	12	Secondary(9-12)	Joint	7	4	Married	3	0	0	0	1	0	0		Full time job		Foreign employment	Foreign employment	Unemployed	Home maker	Home maker		0	1	0	0	0	0		60000	720000		0	60000	720000	102857	No	0	0
Private	15	Ten	Newar	Adibasi/janajati		Hinduism	Hindu		10	Secondary(9-12)	10	Secondary(9-12)	Nuclear	4	2	Married	3	0	0	0	1	0	0		Full time job		Private job	Private job	Part time job	Daily wages	Daily wages		2	0	0	1	0	0		20000	240000	15000	180000	35000	420000	105000	No	0	0
Private	15	Ten	Adibasi/janajati	Adibasi/janajati		Buddhism	Non hindu		2	Basic education(1-8)	9	Secondary(9-12)	Joint	5	1	Married	3	0	0	0	1	0	0		Full time job		Private job	Private job	Part time job	Daily wages	Daily wages		2	0	0	1	0	0		25000	300000	12000	144000	37000	444000	88800	No	0	0
Private	15	Ten	Newar	Adibasi/janajati		Hinduism	Hindu		5	Basic education(1-8)	10	Secondary(9-12)	Nuclear	4	2	Married	3	0	0	0	1	0	0		Full time job		Private job	Private job	Full time job	Daily wages	Daily wages		2	0	0	1	0	0		25000	300000	15000	180000	40000	480000	120000	No	0	0
Private	15	Ten	Terai/Madhesi	Dalit and others		Hinduism	Hindu		5	Basic education(1-8)	6	Basic education(1-8)	Joint	9	2	Married	3	0	0	0	1	0	0		Part time job		2	Daily wages	Part time job	Daily wages	Daily wages		4 2	0	0	1	0	1	Brother and sister, bhauju		0		0	50000	600000	66666.7	No	0	0
Private	15	Nine	Brahmin/Chettri	Brahmin/Chettri		Hinduism	Hindu		10	Secondary(9-12)	11	Secondary(9-12)	Nuclear	4	2	Married	3	0	0	0	1	0	0		Full time job		Business	Business	Unemployed	Home maker	Home maker		0	1	0	0	0	0		35000	420000		0	35000	420000	105000	No	0	0
Private	15	Nine	others	Dalit and others	Chepang	Hinduism	Hindu		8	Basic education(1-8)	10	Secondary(9-12)	Joint	6	1	Married	3	0	0	0	1	0	0		Full time job		2	Daily wages	Part time job	Daily wages	Daily wages		2	0	0	1	0	0		15000	180000	16000	192000	31000	372000	62000	No	0	0
Private	15	Nine	Adibasi/janajati	Adibasi/janajati		Buddhism	Non hindu		2	Basic education(1-8)	10	Secondary(9-12)	Nuclear	5	3	Married	3	0	0	0	1	0	0		Full time job	Driver	9	others	Unemployed	Home maker	Home maker		0	1	0	0	0	0		50000	600000		0	50000	600000	120000	No	0	0
Private	15	Nine	Newar	Adibasi/janajati		Christianity	Non hindu		3	Basic education(1-8)	12	Secondary(9-12)	Nuclear	6	3	Married	3	0	0	0	1	0	0		Full time job		Business	Business	Unemployed	Home maker	Home maker		4 0	1	0	0	0	1	Brother and sister		0		0	50000	600000	100000	No	0	0
Private	14	Nine	Brahmin/Chettri	Brahmin/Chettri		Hinduism	Hindu		16	Higher Secondary and above	16	Higher Secondary and above	Nuclear	4	2	Married	3	0	0	0	1	0	0		Full time job		Private job	Private job	Full time job	Government job	Government job		2	0	0	1	0	0		25000	300000	28000	336000	53000	636000	159000	Yes	1	1
Private	15	Nine	Dalit	Terai/Madhesi		Hinduism	Hindu		0	No formal education	5	Basic education(1-8)	Nuclear	5	3	Married	3	0	0	0	1	0	0		Full time job		Business	Business	Full time job	Business	Business		2	0	0	1	0	0		80000	960000	30000	360000	110000	1320000	264000	No	0	0
Private	14	Nine	Brahmin/Chettri	Brahmin/Chettri		Hinduism	Hindu		12	Secondary(9-12)	12	Secondary(9-12)	Nuclear	4	2	Married	3	0	0	0	1	0	0		Full time job		Business	Business	Unemployed	Home maker	Home maker		0	1	0	0	0	0		50000	600000		0	50000	600000	150000	Yes	1	1
Private	15	Ten	Dalit	Terai/Madhesi		Hinduism	Hindu		10	Secondary(9-12)	12	Secondary(9-12)	Joint	10	3	Married	3	0	0	0	1	0	0		Full time job		Agriculture	Agriculture	Unemployed	Home maker	Home maker		4	0	0	0	0	1	Brothers		0		0	0	0	0	No	0	0
Private	15	Ten	Brahmin/Chettri	Brahmin/Chettri		Hinduism	Hindu		18	Higher Secondary and above	18	Higher Secondary and above	Nuclear	4	2	Married	3 1	0	1	0	1	0	0		Full time job		Private job	Private job	Full time job	Private job	Private job		2	0	0	1	0	0		100000	1200000	100000	1200000	200000	2400000	600000	Yes	1	1
Private	15	Nine	Brahmin/Chettri	Brahmin/Chettri		Hinduism	Hindu		16	Higher Secondary and above	16	Higher Secondary and above	Nuclear	5	3	Married	3	0	0	0	1	0	0		Full time job		Private job	Private job	Full time job	Private job	Private job		2	0	0	1	0	0		80000	960000	100000	1200000	180000	2160000	432000	Yes	1	1
Private	15	Ten	Newar	Adibasi/janajati		Hinduism	Hindu		15	Higher Secondary and above	16	Higher Secondary and above	Nuclear	5	2	Married	3	0	0	0	1	0	0		Full time job		Business	Business	Full time job	Business	Business		2	0	0	1	0	0		50000	600000	50000	600000	100000	1200000	240000	No	0	0
Private	14	Ten	Brahmin/Chettri	Brahmin/Chettri		Hinduism	Hindu		10	Secondary(9-12)	10	Secondary(9-12)	Nuclear	5	3	Married	3	0	0	0	1	0	0		Full time job		Daily wages	Daily wages	Unemployed	Home maker	Home maker		0	1	0	0	0	0		40000	480000		0	40000	480000	96000	Yes	1	1
Private	14	Nine	Newar	Adibasi/janajati		Hinduism	Hindu		12	Secondary(9-12)	12	Secondary(9-12)	Joint	6	2	Married	3	0	0	0	1	0	0		Full time job		Business	Business	Full time job	Business	Business		2	0	0	1	0	0		25000	300000	25000	300000	50000	600000	100000	Yes	1	1
Private	15	Ten	Brahmin/Chettri	Brahmin/Chettri		Hinduism	Hindu		12	Secondary(9-12)	10	Secondary(9-12)	Nuclear	4	2	Married	3	0	0	0	1	0	0		Full time job		Foreign employment	Foreign employment	Unemployed	Home maker	Home maker		0	1	0	0	0	0		50000	600000		0	50000	600000	150000	Yes	1	1
Private	14	Nine	Brahmin/Chettri	Brahmin/Chettri		Hinduism	Hindu		18	Higher Secondary and above	18	Higher Secondary and above	Nuclear	5	3	Married	3	0	0	0	1	0	0		Full time job		Government job	Government job	Full time job	Private job	Private job		2	0	0	1	0	0		50000	600000	30000	360000	80000	960000	192000	Yes	1	1
Private	14	Ten	Brahmin/Chettri	Brahmin/Chettri		Hinduism	Hindu		18	Higher Secondary and above	18	Higher Secondary and above	Nuclear	4	2	Married	3	0	0	0	1	0	0		Full time job	Manpower	9	others	Unemployed	Home maker	Home maker		0	1	0	0	0	0		50000	600000		0	50000	600000	150000	Yes	1	1
Private	15	Ten	Brahmin/Chettri	Brahmin/Chettri		Hinduism	Hindu		18	Higher Secondary and above	18	Higher Secondary and above	Nuclear	5	3	Married	3	0	0	0	1	0	0		Full time job	Politics	9	others	Unemployed	Agriculture	Agriculture		3	0	0	0	1	0			0		0	0	0	0	Yes	0	1
Private	14	Nine	Adibasi/janajati	Adibasi/janajati		Hinduism	Hindu		10	Secondary(9-12)	16	Higher Secondary and above	Nuclear	4	2	Married	3	0	0	0	1	0	0		Full time job		Foreign employment	Foreign employment	Full time job	Agriculture	Agriculture		2	0	0	1	0	0		300000	3600000	60000	720000	300000	3600000	900000	Yes	1	1
Private	15	Nine	Adibasi/janajati	Adibasi/janajati		Buddhism	Non hindu		12	Secondary(9-12)	0	No formal education	Joint	6	1	Widow	1	0	1	0	0	0	0		Unemployed		others	others	Unemployed	I dont know	Others		4	0	0	0	0	1	Uncle, aunty		0		0	0	0	0	No	0	0
Private	14	Nine	Adibasi/janajati	Adibasi/janajati		Hinduism	Hindu		10	Secondary(9-12)	12	Secondary(9-12)	Nuclear	5	3	Married	3	0	0	0	1	0	0		Full time job		Business	Business	Full time job	Business	Business		2	0	0	1	0	0		60000	720000	40000	480000	100000	1200000	240000	Yes	0	0
Private	14	Ten	Brahmin/Chettri	Brahmin/Chettri		Christianity	Non hindu		10	Secondary(9-12)	10	Secondary(9-12)	Nuclear	4	2	Married	3	0	0	0	1	0	0		Full time job		Business	Business	Full time job	Government job	Government job		2	0	0	1	0	0		40000	480000	50000	600000	90000	1080000	270000	No	0	0
Private	14	Nine	Brahmin/Chettri	Brahmin/Chettri		Hinduism	Hindu		0	No formal education	3	Basic education(1-8)	Nuclear	5	3	Married	3	0	0	0	1	0	0		Full time job		Government job	Government job	Unemployed	Home maker	Home maker		0 4	1	0	0	0	1	Brother		0		0	55000	660000	132000	No	0	0
Private	15	Nine	Brahmin/Chettri	Brahmin/Chettri		Hinduism	Hindu		10	Secondary(9-12)	16	Higher Secondary and above	Joint	5	2	Married	3	0	0	0	1	0	0		Full time job		Government job	Government job	Unemployed	Home maker	Home maker		0 4	1	0	0	0	1	Sister		0		0	90000	1080000	216000	No	0	0
Private	15	Ten	Brahmin/Chettri	Brahmin/Chettri		Hinduism	Hindu		10	Secondary(9-12)	10	Secondary(9-12)	Joint	15	2	Married	3	0	0	0	1	0	0		Full time job		Business	Business	Full time job	Business	Business		2	0	0	1	0	0		150000	1800000	40000	480000	400000	4800000	320000	No	0	0
Private	15	Ten	Adibasi/janajati	Adibasi/janajati		Hinduism	Hindu		0	No formal education	10	Secondary(9-12)	Joint	6	2	Married	3	0	0	0	1	0	0		Full time job	Chef	9	others	Unemployed	Home maker	Home maker		0	1	0	0	0	0		30000	360000		0	50000	600000	100000	Yes	0	1
Private	15	Ten	Adibasi/janajati	Adibasi/janajati		Others	Non hindu	Kirat	16	Higher Secondary and above	18	Higher Secondary and above	Nuclear	4	2	Married	3	0	0	0	1	0	0		Full time job		Private job	Private job	Unemployed	Home maker	Home maker		0	1	0	0	0	0		70000	840000		0	70000	840000	210000	Yes	0	0
Private	15	Nine	Brahmin/Chettri	Brahmin/Chettri		Hinduism	Hindu		0	No formal education	18	Higher Secondary and above	Nuclear	2	1	Widow	0	1	0	0	0	0	0		Unemployed			others	Unemployed		Others		4	0	0	0	0	1	Brother		0		0	0	0	0	Yes	0	1
Private	15	Ten	Brahmin/Chettri	Brahmin/Chettri		Hinduism	Hindu		9	Secondary(9-12)	12	Secondary(9-12)	Nuclear	5	2	Married	3	0	0	0	1	0	0		Part time job		Private job	Private job	Part time job	Daily wages	Daily wages		2 4	0	0	1	0	1	Brother		0		0	580000	6960000	1392000	No	0	0
Private	15	Ten	Newar	Adibasi/janajati		Hinduism	Hindu		0	No formal education	0	No formal education	Nuclear	3	1	Married	3	0	0	0	1	0	0		Full time job		Private job	Private job	Full time job	Private job	Private job		2	0	0	1	0	0		18000	216000	15000	180000	33000	396000	132000	No	0	0
Private	15	Ten	Brahmin/Chettri	Brahmin/Chettri		Hinduism	Hindu		0	No formal education	0	No formal education	Nuclear	4	2	Married	3	0	0	0	1	0	0		Full time job		Private job	Private job	Full time job	Private job	Private job		2	0	0	1	0	0		50000	600000	20000	240000	70000	840000	210000	No	0	0
Private	15	Ten	Newar	Adibasi/janajati		Hinduism	Hindu		10	Secondary(9-12)	16	Higher Secondary and above	Joint	7	2	Married	3	0	0	0	1	0	0		Full time job		Government job	Government job	Full time job	Others	Others	Tailoring	2	0	0	1	0	0		35000	420000	18000	216000	53000	636000	90857.1	No	0	0
Private	14	Nine	Brahmin/Chettri	Brahmin/Chettri		Hinduism	Hindu		12	Secondary(9-12)	16	Higher Secondary and above	Nuclear	5	3	Married	3	0	0	0	1	0	0		Full time job		Business	Business	Full time job	Business	Business		2	0	0	1	0	0		50000	600000	50000	600000	100000	1200000	240000	No	0	0
Private	15	Nine	Brahmin/Chettri	Brahmin/Chettri		Hinduism	Hindu		16	Higher Secondary and above	16	Higher Secondary and above	Joint	11	2	Married	4	0	0	0	0	1	0		Full time job		Business	Business	Unemployed	Home maker	Home maker		0	1	0	0	0	0		300000	3600000		0	300000	3600000	327273	No	0	0
Private	14	Nine	Brahmin/Chettri	Brahmin/Chettri		Hinduism	Hindu		10	Secondary(9-12)	10	Secondary(9-12)	Nuclear	6	2	Married	3	0	0	0	1	0	0		Full time job		Business	Business	Full time job	Business	Business		2	0	0	1	0	0		50000	600000	50000	600000	100000	1200000	200000	No	0	0
Private	15	Nine	Adibasi/janajati	Adibasi/janajati		Buddhism	Non hindu		0	No formal education	0	No formal education	Nuclear	4	2	Married	4	0	0	0	0	1	0		Full time job		Foreign employment	Foreign employment	Unemployed	Home maker	Home maker		0	1	0	0	0	0		40000	480000		0	40000	480000	120000	No	0	0
Private	15	Ten	Newar	Adibasi/janajati		Hinduism	Hindu		0	No formal education	0	No formal education	Nuclear	4	2	Married	3	0	0	0	1	0	0		Full time job		Business	Business	Full time job	Business	Business		2	0	0	1	0	0		300000	3600000	10000	120000	310000	3720000	930000	No	0	0
Private	15	Ten	Brahmin/Chettri	Brahmin/Chettri		Hinduism	Hindu		12	Secondary(9-12)	5	Basic education(1-8)	Nuclear	4	2	Married	3	0	0	0	1	0	0		Full time job	Transport	9	others	Full time job	Business	Business		3 2	0	0	1	1	0			0		0	28000	336000	84000	No	0	0
Private	15	Ten	Newar	Adibasi/janajati		Hinduism	Hindu		12	Secondary(9-12)	12	Secondary(9-12)	Nuclear	4	2	Married	3 1	0	1	0	1	0	0		Full time job		Business	Business	Full time job	Business	Business		2	0	0	1	0	0		100000	1200000	50000	600000	150000	1800000	450000	No	0	0
Government	14	Nine	Brahmin/Chettri	Brahmin/Chettri		Hinduism	Hindu		5	Basic education(1-8)	10	Secondary(9-12)	Nuclear	4	2	Married	3	0	0	0	1	0	0		Full time job		Foreign employment	Foreign employment	Unemployed	Home maker	Home maker		0	1	0	0	0	0		100000	1200000		0	100000	1200000	300000	Yes	0	0
Government	14	Nine	Brahmin/Chettri	Brahmin/Chettri		Hinduism	Hindu		0	No formal education	10	Secondary(9-12)	Joint	8	5	Married	3	0	0	0	1	0	0		Full time job		2	Daily wages	Unemployed	Home maker	Home maker		0 4	1	0	0	0	1	Grandfather		0		0	25000	300000	37500	Yes	0	0
Government	15	Nine	Brahmin/Chettri	Brahmin/Chettri		Hinduism	Hindu		5	Basic education(1-8)	6	Basic education(1-8)	Nuclear	5	3	Married	3 2	0	0	1	1	0	0		Full time job		Agriculture	Agriculture	Full time job	Agriculture	Agriculture		2	0	0	1	0	0		25000	300000	25000	300000	50000	600000	120000	Yes	0	0
Government	15	Nine	Adibasi/janajati	Adibasi/janajati		Buddhism	Non hindu		5	Basic education(1-8)	9	Secondary(9-12)	Nuclear	6	4	Married	3	0	0	0	1	0	0		Full time job		2	Daily wages	Part time job	Business	Business		1 0	1	1	0	0	0			0		0	30000	360000	60000	Yes	0	0
Government	14	Nine	Brahmin/Chettri	Brahmin/Chettri		Hinduism	Hindu		10	Secondary(9-12)	0	No formal education	Nuclear	3	2	Seperated	3	0	0	0	1	0	0		Full time job		others	others	Part time job	Daily wages	Daily wages		1	0	1	0	0	0			0	21000	252000	21000	252000	84000	Yes	0	0
Government	14	Nine	Newar	Adibasi/janajati		Hinduism	Hindu		7	Basic education(1-8)	10	Secondary(9-12)	Joint	10	2	Married	3	0	0	0	1	0	0		Full time job		Business	Business	Unemployed	I dont know	Others		0 4	1	0	0	0	1	Uncles and fupu		0		0	0	0	0	Yes	0	0
Government	14	Nine	Brahmin/Chettri	Brahmin/Chettri		Hinduism	Hindu		4	Basic education(1-8)	6	Basic education(1-8)	Nuclear	5	3	Married	3	0	0	0	1	0	0		Full time job		Government job	Government job	Part time job	Business	Business		4	0	0	0	0	1	Sisters		0		0	45000	540000	108000	Yes	0	0
Government	14	Nine	Adibasi/janajati	Adibasi/janajati		Hinduism	Hindu		8	Basic education(1-8)	12	Secondary(9-12)	Joint	10	3	Married	3	0	0	0	1	0	0		Full time job		Agriculture	Agriculture	Full time job	Agriculture	Agriculture		0 1 4	1	1	0	0	1	Uncle (2), fupu		0		0	0	0	0	Yes	0	0
Government	15	Nine	Brahmin/Chettri	Brahmin/Chettri		Hinduism	Hindu		5	Basic education(1-8)	10	Secondary(9-12)	Nuclear	4	2	Married	3	0	0	0	1	0	0		Full time job		Government job	Government job	Unemployed	Home maker	Home maker		0	1	0	0	0	0		50000	600000		0	50000	600000	150000	Yes	0	1
Government	14	Nine	Brahmin/Chettri	Brahmin/Chettri		Hinduism	Hindu		0	No formal education	10	Secondary(9-12)	Nuclear	3	2	Married	3	0	0	0	1	0	0		Part time job		Agriculture	Agriculture	Part time job	Agriculture	Agriculture		2	0	0	1	0	0		200000	2400000	200000	2400000	400000	4800000	1600000	No	0	0
Private	15	Ten	Brahmin/Chettri	Brahmin/Chettri		Hinduism	Hindu		18	Higher Secondary and above	16	Higher Secondary and above	Nuclear	5	3	Married	3	0	0	0	1	0	0		Full time job		Government job	Government job	Full time job	Private job	Private job		2	0	0	1	0	0		50000	600000	60000	720000	110000	1320000	264000	Yes	1	1
Private	14	Nine	Adibasi/janajati	Adibasi/janajati		Buddhism	Non hindu		16	Higher Secondary and above	16	Higher Secondary and above	Joint	5	1	Married	3	0	0	0	1	0	0		Full time job		Private job	Private job	Full time job	Private job	Private job		2	0	0	1	0	0		45000	540000	20000	240000	65000	780000	156000	Yes	0	1
Private	15	Ten	Newar	Adibasi/janajati		Hinduism	Hindu		12	Secondary(9-12)	16	Higher Secondary and above	Nuclear	3	1	Married	3	0	0	0	1	0	0		Full time job		Foreign employment	Foreign employment	Part time job	Private job	Private job		2	0	0	1	0	0		350000	4200000	30000	360000	380000	4560000	1520000	Yes	1	1
Private	14	Nine	Brahmin/Chettri	Brahmin/Chettri		Hinduism	Hindu		16	Higher Secondary and above	16	Higher Secondary and above	Nuclear	4	2	Married	3	0	0	0	1	0	0		Full time job		Private job	Private job	Full time job	Private job	Private job		2	0	0	1	0	0		80000	960000	40000	480000	120000	1440000	360000	Yes	0	1
Private	15	Ten	Brahmin/Chettri	Brahmin/Chettri		Hinduism	Hindu		10	Secondary(9-12)	10	Secondary(9-12)	Nuclear	6	4	Married	3	0	0	0	1	0	0		Full time job		Private job	Private job	Unemployed	Home maker	Home maker		0	1	0	0	0	0		50000	600000		0	50000	600000	100000	No	0	0
Private	15	Ten	Brahmin/Chettri	Brahmin/Chettri		Hinduism	Hindu		16	Higher Secondary and above	18	Higher Secondary and above	Nuclear	4	2	Married	3	0	0	0	1	0	0		Full time job		Government job	Government job	Full time job	Private job	Private job		2	0	0	1	0	0		50000	600000	40000	480000	90000	1080000	270000	Yes	0	1
Private	14	Nine	Brahmin/Chettri	Brahmin/Chettri		Hinduism	Hindu		5	Basic education(1-8)	12	Secondary(9-12)	Joint	7	2	Widow	3	0	0	0	1	0	0		Unemployed			others	Full time job	Private job	Private job		1 4	0	1	0	0	1	Brother and sister, uncle		0		0	100000	1200000	171429	No	0	0
Private	15	Ten	Brahmin/Chettri	Brahmin/Chettri		Christianity	Non hindu		16	Higher Secondary and above	16	Higher Secondary and above	Nuclear	4	2	Married	3	0	0	0	1	0	0		Full time job		Government job	Government job	Full time job	Private job	Private job		2	0	0	1	0	0		100000	1200000	30000	360000	130000	1560000	390000	Yes	1	1
Private	15	Ten	Brahmin/Chettri	Brahmin/Chettri		Hinduism	Hindu		16	Higher Secondary and above	16	Higher Secondary and above	Nuclear	4	2	Married	3	0	0	0	1	0	0		Full time job		Business	Business	Full time job	Business	Business		2	0	0	1	0	0		130000	1560000	50000	600000	180000	2160000	540000	Yes	0	1
Private	14	Nine	Brahmin/Chettri	Brahmin/Chettri		Hinduism	Hindu		16	Higher Secondary and above	18	Higher Secondary and above	Joint	11	1	Married	3	0	0	0	1	0	0		Full time job		Private job	Private job	Full time job	Private job	Private job		0 1 4	1	1	0	0	1	Uncle, brother		0		0	160000	1920000	174545	No	0	0
Private	14	Nine	Dalit	Terai/Madhesi		Hinduism	Hindu		16	Higher Secondary and above	18	Higher Secondary and above	Nuclear	4	2	Married	3	0	0	0	1	0	0		Full time job		Private job	Private job	Unemployed	Home maker	Home maker		0	1	0	0	0	0		60000	720000		0	60000	720000	180000	Yes	1	1
Private	15	Nine	Brahmin/Chettri	Brahmin/Chettri		Hinduism	Hindu		12	Secondary(9-12)	16	Higher Secondary and above	Joint	6	2	Married	3	0	0	0	1	0	0		Unemployed		Home maker	Home maker	Unemployed	Home maker	Home maker		4	0	0	0	0	1	Brother and sister		0		0	78000	936000	156000	Yes	1	1
Private	15	Ten	Brahmin/Chettri	Brahmin/Chettri		Hinduism	Hindu		12	Secondary(9-12)	16	Higher Secondary and above	Nuclear	4	2	Married	3	0	0	0	1	0	0		Full time job		Government job	Government job	Unemployed	Home maker	Home maker		0	1	0	0	0	0		48000	576000		0	48000	576000	144000	No	0	0
Private	14	Nine	Brahmin/Chettri	Brahmin/Chettri		Hinduism	Hindu		16	Higher Secondary and above	18	Higher Secondary and above	Nuclear	4	2	Married	3	0	0	0	1	0	0		Full time job		Private job	Private job	Unemployed	Home maker	Home maker		0	1	0	0	0	0		60000	720000		0	60000	720000	180000	Yes	1	1
Government	15	Ten	Adibasi/janajati	Adibasi/janajati		Buddhism	Non hindu		10	Secondary(9-12)	10	Secondary(9-12)	Joint	5	2	Married	3	0	0	0	1	0	0		Full time job		2	Daily wages	Unemployed	Home maker	Home maker		0	1	0	0	0	0		35000	420000		0	35000	420000	84000	Yes	0	0
Government	15	Ten	Newar	Adibasi/janajati		Hinduism	Hindu		0	No formal education	6	Basic education(1-8)	Nuclear	5	3	Married	3	0	0	0	1	0	0		Full time job		Daily wages	Daily wages	Unemployed	Home maker	Home maker		0	1	0	0	0	0		20000	240000		0	20000	240000	48000	Yes	0	0
Government	15	Ten	Adibasi/janajati	Adibasi/janajati		Hinduism	Hindu		0	No formal education	10	Secondary(9-12)	Nuclear	6	4	Married	3	0	0	0	1	0	0		Full time job		Private job	Private job	Unemployed	Home maker	Home maker		0	1	0	0	0	0		0	0		0	0	0	0	Yes	0	0
Government	15	Ten	Adibasi/janajati	Adibasi/janajati		Hinduism	Hindu		0	No formal education	0	No formal education	Joint	7	5	Married	3	0	0	0	1	0	0		Full time job		Agriculture	Agriculture	Full time job	Agriculture	Agriculture		1	0	1	0	0	0			0	0	0	0	0	0	Yes	0	0
Government	15	Ten	Newar	Adibasi/janajati		Hinduism	Hindu		0	No formal education	2	Basic education(1-8)	Nuclear	4	2	Married	3	0	0	0	1	0	0		Full time job		Private job	Private job	Unemployed	Home maker	Home maker		0	1	0	0	0	0		21000	252000		0	21000	252000	63000	Yes	0	0
Government	15	Ten	Adibasi/janajati	Adibasi/janajati		Hinduism	Hindu		10	Secondary(9-12)	0	No formal education	Nuclear	4	2	Married	3	0	0	0	1	0	0		Full time job	Driver	9	others	Unemployed	Home maker	Home maker		0	1	0	0	0	0		0	0		0	0	0	0	Yes	0	0
Government	15	Ten	Brahmin/Chettri	Brahmin/Chettri		Hinduism	Hindu		3	Basic education(1-8)	10	Secondary(9-12)	Nuclear	3	0	Married	1	0	1	0	0	0	0		Full time job		Foreign employment	Foreign employment	Full time job	Government job	Government job		2	0	0	1	0	0		70000	840000	30000	360000	100000	1200000	400000	No	0	0
Government	15	Ten	Brahmin/Chettri	Brahmin/Chettri		Hinduism	Hindu		8	Basic education(1-8)	10	Secondary(9-12)	Joint	6	3	Married	3	0	0	0	1	0	0		Full time job		Government job	Government job	Unemployed	Home maker	Home maker		0 4	1	0	0	0	1	Uncle aunt		0		0	130000	1560000	260000	Yes	0	0
Government	15	Ten	Adibasi/janajati	Adibasi/janajati		Buddhism	Non hindu		0	No formal education	8	Basic education(1-8)	Nuclear	5	2	Married	1	0	1	0	0	0	0		Full time job	Driver	9	others	Full time job	Private job	Private job		2	0	0	1	0	0		30000	360000	3000	36000	33000	396000	79200	Yes	0	0
Government	14	Ten	Brahmin/Chettri	Brahmin/Chettri		Hinduism	Hindu		5	Basic education(1-8)	8	Basic education(1-8)	Nuclear	4	2	Married	1	0	1	0	0	0	0		Part time job		Agriculture	Agriculture	Part time job	Agriculture	Agriculture		2	0	0	1	0	0		50000	600000	50000	600000	80000	960000	240000	Yes	0	0
Private	14	Nine	Adibasi/janajati	Adibasi/janajati		Hinduism	Hindu		4	Basic education(1-8)	7	Basic education(1-8)	Nuclear	4	2	Married	3	0	0	0	1	0	0		Full time job		2	Daily wages	Unemployed	Home maker	Home maker		0	1	0	0	0	0		30000	360000		0	30000	360000	90000	No	0	0
Private	15	Nine	Adibasi/janajati	Adibasi/janajati		Christianity	Non hindu		0	No formal education	0	No formal education	Nuclear	4	3	Widow	1 3	0	1	0	1	0	0		Unemployed	Don't know	9	others	Unemployed	Others	Others	No mom	0	1	0	0	0	0		0	0		0	0	0	0	No	0	0
Private	14	Nine	Brahmin/Chettri	Brahmin/Chettri		Hinduism	Hindu		12	Secondary(9-12)	0	No formal education	Nuclear	4	2	Married	3	0	0	0	1	0	0		Full time job		Private job	Private job	Full time job	Private job	Private job		2	0	0	1	0	0		40000	480000	18000	216000	58000	696000	174000	No	0	0
Private	15	Ten	Brahmin/Chettri	Brahmin/Chettri		Hinduism	Hindu		10	Secondary(9-12)	10	Secondary(9-12)	Nuclear	3	1	Married	3	0	0	0	1	0	0		Full time job	Electrician	9	others	Unemployed	Home maker	Home maker		0	1	0	0	0	0		50000	600000		0	50000	600000	200000	No	0	0
Private	15	Ten	Brahmin/Chettri	Brahmin/Chettri		Christianity	Non hindu		0	No formal education	0	No formal education	Nuclear	0	0	Seperated	5	0	0	0	0	0	1	Nothing	Unemployed	Don't know	9	others	Unemployed	Others	Others	Don't know	3	0	0	0	1	0			0		0	0	0	0	Yes	0	0
Private	15	Ten	Adibasi/janajati	Adibasi/janajati		Hinduism	Hindu		2	Basic education(1-8)	6	Basic education(1-8)	Nuclear	4	2	Married	3	0	0	0	1	0	0		Full time job		2	Daily wages	Full time job	Daily wages	Daily wages		2	0	0	1	0	0		25000	300000	12000	144000	37000	444000	111000	No	0	0
Private	14	Nine	Brahmin/Chettri	Brahmin/Chettri		Hinduism	Hindu		10	Secondary(9-12)	18	Higher Secondary and above	Nuclear	5	3	Married	4	0	0	0	0	1	0		Full time job		Government job	Government job	Unemployed	Home maker	Home maker		0	1	0	0	0	0		150000	1800000		0	150000	1800000	360000	No	0	0
Private	15	Ten	Brahmin/Chettri	Brahmin/Chettri		Christianity	Non hindu		0	No formal education	8	Basic education(1-8)	Nuclear	4	2	Married	1 3	0	1	0	1	0	0		Unemployed		Home maker	Home maker	Full time job	Daily wages	Daily wages		1	0	1	0	0	0			0	30000	360000	30000	360000	90000	No	0	0
Private	15	Ten	Brahmin/Chettri	Brahmin/Chettri		Hinduism	Hindu		16	Higher Secondary and above	16	Higher Secondary and above	Joint	12	2	Married	3	0	0	0	1	0	0		Full time job		Private job	Private job	Full time job	Private job	Private job		2	0	0	1	0	0		40000	480000	25000	300000	65000	780000	65000	Yes	0	0
Private	14	Nine	Adibasi/janajati	Adibasi/janajati		Hinduism	Hindu		12	Secondary(9-12)	13	Higher Secondary and above	Nuclear	4	2	Married	0 1 3	1	1	0	1	0	0		Full time job		Business	Business	Full time job	Private job	Private job		2	0	0	1	0	0		50000	600000	16000	192000	66000	792000	198000	Yes	0	0
Private	15	Ten	Dalit	Terai/Madhesi		Hinduism	Hindu		0	No formal education	9	Secondary(9-12)	Joint	8	6	Married	3	0	0	0	1	0	0		Full time job		Business	Business	Unemployed	Home maker	Home maker		0	1	0	0	0	0		50000	600000		0	50000	600000	75000	No	0	0
Private	14	Nine	Dalit	Terai/Madhesi		Hinduism	Hindu		0	No formal education	12	Secondary(9-12)	Nuclear	9	3	Married	3	0	0	0	1	0	0		Full time job		Business	Business	Full time job	Business	Business		2	0	0	1	0	0		50000	600000	50000	600000	100000	1200000	133333	No	0	0
Private	14	Nine	Adibasi/janajati	Adibasi/janajati		Buddhism	Non hindu		12	Secondary(9-12)	8	Basic education(1-8)	Nuclear	3	1	Seperated	3	0	0	0	1	0	0		Full time job		Foreign employment	Foreign employment	Full time job	Business	Business		2	0	0	1	0	0		200000	2400000	10000	120000	210000	2520000	840000	No	0	0
Private	15	Ten	Brahmin/Chettri	Brahmin/Chettri		Hinduism	Hindu		10	Secondary(9-12)	12	Secondary(9-12)	Nuclear	5	3	Married	3 1	0	1	0	1	0	0		Full time job	Driver	9	others	Unemployed	Home maker	Home maker		0	1	0	0	0	0		70000	840000		0	70000	840000	168000	No	0	0
Private	15	Ten	Brahmin/Chettri	Brahmin/Chettri		Hinduism	Hindu		0	No formal education	10	Secondary(9-12)	Nuclear	4	2	Married	3	0	0	0	1	0	0		Full time job		Business	Business	Unemployed	Home maker	Home maker		0	1	0	0	0	0		30000	360000		0	30000	360000	90000	No	0	0
Private	15	Ten	Brahmin/Chettri	Brahmin/Chettri		Hinduism	Hindu		10	Secondary(9-12)	10	Secondary(9-12)	Nuclear	6	3	Married	1	0	1	0	0	0	0		Part time job	Forest gaurd	9	others	Unemployed	Home maker	Home maker		0	1	0	0	0	0		30000	360000		0	30000	360000	60000	No	0	0
Private	15	Nine	Adibasi/janajati	Adibasi/janajati		Buddhism	Non hindu		0	No formal education	0	No formal education	Nuclear	3	2	Seperated	3	0	0	0	1	0	0		Full time job		Business	Business	Unemployed	Home maker	Home maker		0	1	0	0	0	0		30000	360000		0	30000	360000	120000	No	0	0
Private	15	Ten	Adibasi/janajati	Adibasi/janajati		Buddhism	Non hindu		0	No formal education	12	Secondary(9-12)	Nuclear	4	2	Married	3	0	0	0	1	0	0		Full time job	Driver	9	others	Unemployed	Home maker	Home maker		0	1	0	0	0	0		30000	360000		0	30000	360000	90000	No	0	0
Private	15	Nine	Dalit	Terai/Madhesi		Hinduism	Hindu		0	No formal education	9	Secondary(9-12)	Nuclear	6	4	Married	3	0	0	0	1	0	0		Full time job		Business	Business	Unemployed	Home maker	Home maker		0	1	0	0	0	0		40000	480000		0	40000	480000	80000	No	0	0
Private	15	Ten	Brahmin/Chettri	Brahmin/Chettri		Hinduism	Hindu		0	No formal education	0	No formal education	Nuclear	3	1	Seperated	3	0	0	0	1	0	0		Full time job		others	others	Full time job	Building construction	Daily wages		1	0	1	0	0	0			0	50000	600000	50000	600000	200000	Yes	1	1
Private	15	Ten	Brahmin/Chettri	Brahmin/Chettri		Hinduism	Hindu		10	Secondary(9-12)	12	Secondary(9-12)	Nuclear	5	3	Married	3	0	0	0	1	0	0		Full time job		Business	Business	Unemployed	Home maker	Home maker		0	1	0	0	0	0		100000	1200000		0	100000	1200000	240000	No	0	0
Private	15	Nine	Adibasi/janajati	Adibasi/janajati		Hinduism	Hindu		0	No formal education	0	No formal education	Nuclear	4	2	Married	3	0	0	0	1	0	0		Full time job	Painter	9	others	Full time job	Business	Business		2	0	0	1	0	0		50000	600000	20000	240000	70000	840000	210000	No	0	0
Private	14	Nine	Brahmin/Chettri	Brahmin/Chettri		Hinduism	Hindu		12	Secondary(9-12)	12	Secondary(9-12)	Nuclear	5	3	Married	3	0	0	0	1	0	0		Full time job		Private job	Private job	Part time job	Others	Others	Garland maker	2	0	0	1	0	0		50000	600000	15000	180000	65000	780000	156000	Yes	1	1
Private	15	Nine	Brahmin/Chettri	Brahmin/Chettri		Hinduism	Hindu		18	Higher Secondary and above	22	Higher Secondary and above	Joint	7	1	Married	0 1 3	1	1	0	1	0	0		Full time job		Private job	Private job	Full time job	Government job	Government job		2	0	0	1	0	0		800000	9600000	78000	936000	878000	10536000	1.50514e+06	Yes	1	1
Private	14	Nine	Brahmin/Chettri	Brahmin/Chettri		Hinduism	Hindu		12	Secondary(9-12)	10	Secondary(9-12)	Joint	12	4	Married	3	0	0	0	1	0	0		Full time job		Private job	Private job	Full time job	Business	Business		2	0	0	1	0	0		50000	600000	30000	360000	80000	960000	80000	No	0	0
Private	14	Nine	Brahmin/Chettri	Brahmin/Chettri		Hinduism	Hindu		16	Higher Secondary and above	16	Higher Secondary and above	Nuclear	4	2	Married	3	0	0	0	1	0	0		Full time job		Government job	Government job	Unemployed	Home maker	Home maker		0	1	0	0	0	0		100000	1200000		0	100000	1200000	300000	No	0	0
Private	15	Nine	Adibasi/janajati	Adibasi/janajati		Buddhism	Non hindu		12	Secondary(9-12)	12	Secondary(9-12)	Nuclear	4	2	Married	3	0	0	0	1	0	0		Full time job		Foreign employment	Foreign employment	Unemployed	Home maker	Home maker		0	1	0	0	0	0		80000	960000		0	80000	960000	240000	No	0	0
Private	14	Nine	Brahmin/Chettri	Brahmin/Chettri		Hinduism	Hindu		22	Higher Secondary and above	22	Higher Secondary and above	Nuclear	4	2	Married	3	0	0	0	1	0	0		Full time job		Private job	Private job	Full time job	Private job	Private job		2	0	0	1	0	0		400000	4800000	300000	3600000	700000	8400000	2100000	Yes	1	1
Private	14	Nine	Brahmin/Chettri	Brahmin/Chettri		Hinduism	Hindu		12	Secondary(9-12)	12	Secondary(9-12)	Nuclear	5	2	Married	3	0	0	0	1	0	0		Full time job		Foreign employment	Foreign employment	Full time job	Business	Business		2	0	0	1	0	0		80000	960000	50000	600000	130000	1560000	312000	No	0	0
Private	15	Nine	Brahmin/Chettri	Brahmin/Chettri		Hinduism	Hindu		10	Secondary(9-12)	12	Secondary(9-12)	Joint	9	2	Married	3	0	0	0	1	0	0		Full time job		Business	Business	Unemployed	Home maker	Home maker		0	1	0	0	0	0		100000	1200000		0	100000	1200000	133333	Yes	1	1
Private	14	Nine	Brahmin/Chettri	Brahmin/Chettri		Hinduism	Hindu		12	Secondary(9-12)	12	Secondary(9-12)	Joint	6	1	Married	3	0	0	0	1	0	0		Full time job		Foreign employment	Foreign employment	Unemployed	Home maker	Home maker		4 0	1	0	0	0	1	Buwa, hajur buwa, uncle		0		0	4000000	48000000	8000000	Yes	1	1
Private	14	Nine	Brahmin/Chettri	Brahmin/Chettri		Christianity	Non hindu		12	Secondary(9-12)	18	Higher Secondary and above	Joint	5	2	Married	3	0	0	0	1	0	0		Full time job		Private job	Private job	Full time job	Business	Business		2	0	0	1	0	0		70000	840000	50000	600000	120000	1440000	288000	Yes	1	1
Private	14	Nine	Brahmin/Chettri	Brahmin/Chettri		Hinduism	Hindu		16	Higher Secondary and above	16	Higher Secondary and above	Joint	13	2	Married	3	0	0	0	1	0	0		Full time job		Business	Business	Full time job	Business	Business		2	0	0	1	0	0		80000	960000	80000	960000	160000	1920000	147692	Yes	1	1
Private	14	Nine	Brahmin/Chettri	Brahmin/Chettri		Hinduism	Hindu		12	Secondary(9-12)	12	Secondary(9-12)	Nuclear	3	1	Married	3	0	0	0	1	0	0		Part time job		Government job	Government job	Full time job	Foreign Employment	Foreign Employment		2	0	0	1	0	0		18000	216000	80000	960000	98000	1176000	392000	Yes	1	1
Private	14	Nine	Brahmin/Chettri	Brahmin/Chettri		Hinduism	Hindu		18	Higher Secondary and above	18	Higher Secondary and above	Nuclear	4	2	Married	3	0	0	0	1	0	0		Full time job		Private job	Private job	Unemployed	Home maker	Home maker		0	1	0	0	0	0		80000	960000		0	80000	960000	240000	Yes	0	1
Private	14	Nine	Brahmin/Chettri	Brahmin/Chettri		Hinduism	Hindu		12	Secondary(9-12)	12	Secondary(9-12)	Joint	6	2	Married	3	0	0	0	1	0	0		Full time job		Foreign employment	Foreign employment	Unemployed	Home maker	Home maker		0	1	0	0	0	0		250000	3000000		0	250000	3000000	500000	Yes	0	1
Private	15	Ten	Adibasi/janajati	Adibasi/janajati		Buddhism	Non hindu		10	Secondary(9-12)	13	Higher Secondary and above	Nuclear	4	2	Married	3	0	0	0	1	0	0		Full time job		Foreign employment	Foreign employment	Unemployed	Home maker	Home maker		0	1	0	0	0	0		50000	600000		0	50000	600000	150000	No	0	0
Private	15	Ten	Brahmin/Chettri	Brahmin/Chettri		Hinduism	Hindu		12	Secondary(9-12)	12	Secondary(9-12)	Nuclear	4	2	Married	1	0	1	0	0	0	0		Full time job		Business	Business	Part time job	Foreign Employment	Foreign Employment		2	0	0	1	0	0		80000	960000	30000	360000	110000	1320000	330000	No	0	0
Private	15	Ten	Brahmin/Chettri	Brahmin/Chettri		Hinduism	Hindu		12	Secondary(9-12)	12	Secondary(9-12)	Nuclear	4	2	Married	3	0	0	0	1	0	0		Full time job		Foreign employment	Foreign employment	Full time job	Private job	Private job		2	0	0	1	0	0		40000	480000	20000	240000	60000	720000	180000	Yes	1	1
Private	15	Ten	Newar	Adibasi/janajati		Hinduism	Hindu		8	Basic education(1-8)	10	Secondary(9-12)	Nuclear	4	2	Married	4	0	0	0	0	1	0		Full time job		Foreign employment	Foreign employment	Full time job	Business	Business		2	0	0	1	0	0		80000	960000	20000	240000	100000	1200000	300000	Yes	1	1
Private	15	Ten	Brahmin/Chettri	Brahmin/Chettri		Hinduism	Hindu		12	Secondary(9-12)	12	Secondary(9-12)	Nuclear	3	1	Married	3	0	0	0	1	0	0		Full time job		Private job	Private job	Part time job	Private job	Private job		2	0	0	1	0	0		50000	600000	50000	600000	100000	1200000	400000	Yes	0	1
Private	15	Ten	Brahmin/Chettri	Brahmin/Chettri		Hinduism	Hindu		12	Secondary(9-12)	12	Secondary(9-12)	Nuclear	4	2	Married	3	0	0	0	1	0	0		Full time job		Government job	Government job	Full time job	Government job	Government job		2	0	0	1	0	0		40000	480000	40000	480000	80000	960000	240000	No	0	0
Private	15	Ten	Adibasi/janajati	Adibasi/janajati		Buddhism	Non hindu		10	Secondary(9-12)	10	Secondary(9-12)	Nuclear	5	3	Married	3	0	0	0	1	0	0		Full time job		Foreign employment	Foreign employment	Unemployed	Home maker	Home maker		0 4	1	0	0	0	1	Brother		0		0	200000	2400000	480000	Yes	0	1
Private	15	Ten	Brahmin/Chettri	Brahmin/Chettri		Hinduism	Hindu		10	Secondary(9-12)	10	Secondary(9-12)	Nuclear	5	3	Married	3	0	0	0	1	0	0		Full time job		Business	Business	Part time job	Private job	Private job		2	0	0	1	0	0		50000	600000	50000	600000	100000	1200000	240000	Yes	1	1
Private	15	Ten	Newar	Adibasi/janajati		Hinduism	Hindu		12	Secondary(9-12)	12	Secondary(9-12)	Joint	12	1	Married	3	0	0	0	1	0	0		Full time job		Government job	Government job	Unemployed	Home maker	Home maker		0	1	0	0	0	0		0	0		0	0	0	0	Yes	1	1
Private	14	Ten	Brahmin/Chettri	Brahmin/Chettri		Hinduism	Hindu		18	Higher Secondary and above	18	Higher Secondary and above	Nuclear	4	2	Married	3	0	0	0	1	0	0		Full time job		Private job	Private job	Full time job	Government job	Government job		2	0	0	1	0	0		50000	600000	60000	720000	110000	1320000	330000	No	0	0
Private	15	Ten	Brahmin/Chettri	Brahmin/Chettri		Hinduism	Hindu		10	Secondary(9-12)	12	Secondary(9-12)	Joint	7	2	Married	3	0	0	0	1	0	0		Full time job		Business	Business	Unemployed	Home maker	Home maker		0	1	0	0	0	0		0	0		0	0	0	0	Yes	1	1
Private	15	Ten	Brahmin/Chettri	Brahmin/Chettri		Hinduism	Hindu		8	Basic education(1-8)	12	Secondary(9-12)	Nuclear	7	5	Married	3	0	0	0	1	0	0		Full time job		Government job	Government job	Unemployed	Home maker	Home maker		0	1	0	0	0	0		55000	660000		0	55000	660000	94285.7	No	0	0
Private	15	Ten	Brahmin/Chettri	Brahmin/Chettri		Hinduism	Hindu		16	Higher Secondary and above	17	Higher Secondary and above	Nuclear	4	2	Married	3	0	0	0	1	0	0		Full time job		Private job	Private job	Full time job	Private job	Private job		2	0	0	1	0	0		30000	360000	30000	360000	60000	720000	180000	Yes	0	1
Private	15	Ten	Brahmin/Chettri	Brahmin/Chettri		Hinduism	Hindu		12	Secondary(9-12)	12	Secondary(9-12)	Joint	7	2	Married	3	0	0	0	1	0	0		Full time job		Foreign employment	Foreign employment	Unemployed	Home maker	Home maker		0	1	0	0	0	0		100000	1200000		0	100000	1200000	171429	Yes	0	0
Private	15	Ten	Newar	Adibasi/janajati		Hinduism	Hindu		12	Secondary(9-12)	12	Secondary(9-12)	Joint	10	2	Married	3	0	0	0	1	0	0		Full time job		Business	Business	Unemployed	Home maker	Home maker		0 4	1	0	0	0	1	Brother, uncle and aunty		0		0	400000	4800000	480000	Yes	0	1
Private	14	Ten	Brahmin/Chettri	Brahmin/Chettri		Hinduism	Hindu		12	Secondary(9-12)	12	Secondary(9-12)	Nuclear	3	1	Married	3	0	0	0	1	0	0		Full time job		Private job	Private job	Unemployed	Home maker	Home maker		0	1	0	0	0	0		45000	540000		0	45000	540000	180000	Yes	1	1
Private	15	Ten	Brahmin/Chettri	Brahmin/Chettri		Hinduism	Hindu		12	Secondary(9-12)	12	Secondary(9-12)	Joint	7	2	Seperated	3	0	0	0	1	0	0		Full time job		Business	Business	Full time job	Private job	Private job		2	0	0	1	0	0		50000	600000	70000	840000	120000	1440000	205714	Yes	0	0
Private	15	Ten	Brahmin/Chettri	Brahmin/Chettri		Hinduism	Hindu		12	Secondary(9-12)	16	Higher Secondary and above	Nuclear	4	2	Married	3	0	0	0	1	0	0		Full time job		Government job	Government job	Unemployed	Home maker	Home maker		0	1	0	0	0	0		40000	480000		0	48000	576000	144000	Yes	1	1
Private	15	Ten	Adibasi/janajati	Adibasi/janajati		Buddhism	Non hindu		10	Secondary(9-12)	12	Secondary(9-12)	Joint	9	1	Married	3	0	0	0	1	0	0		Full time job		Foreign employment	Foreign employment	Full time job	Foreign Employment	Foreign Employment		2	0	0	1	0	0		100000	1200000	100000	1200000	200000	2400000	266667	No	0	0
Private	14	Ten	others	Dalit and others	Thakuri	Hinduism	Hindu		11	Secondary(9-12)	12	Secondary(9-12)	Nuclear	4	2	Married	1	0	1	0	0	0	0		Full time job		Business	Business	Unemployed	Home maker	Home maker		0	1	0	0	0	0		40000	480000		0	40000	480000	120000	Yes	1	1
Private	14	Nine	Brahmin/Chettri	Brahmin/Chettri		Hinduism	Hindu		10	Secondary(9-12)	10	Secondary(9-12)	Nuclear	4	2	Married	1	0	1	0	0	0	0		Full time job		Private job	Private job	Full time job	Daily wages	Daily wages		2	0	0	1	0	0		40000	480000	20000	240000	60000	720000	180000	No	0	0
Private	15	Ten	others	Dalit and others	Muslim	Muslim	Non hindu		0	No formal education	8	Basic education(1-8)	Joint	10	4	Married	4	0	0	0	0	1	0		Full time job		Business	Business	Part time job	Others	Others	Embroidery	2 4	0	0	1	0	1	Uncle, aunty		0		0	200000	2400000	240000	No	0	0
Private	15	Nine	Adibasi/janajati	Adibasi/janajati		Buddhism	Non hindu		4	Basic education(1-8)	9	Secondary(9-12)	Nuclear	4	2	Married	3	0	0	0	1	0	0		Full time job		Daily wages	Daily wages	Full time job	Building construction	Daily wages		2	0	0	1	0	0		30000	360000	25000	300000	55000	660000	165000	No	0	0
Private	14	Ten	Adibasi/janajati	Adibasi/janajati		Buddhism	Non hindu		2	Basic education(1-8)	9	Secondary(9-12)	Nuclear	4	2	Married	3	0	0	0	1	0	0		Full time job	Driver	9	others	Full time job	Daily wages	Daily wages		2	0	0	1	0	0		30000	360000	20000	240000	50000	600000	150000	No	0	0
Private	14	Nine	Brahmin/Chettri	Brahmin/Chettri		Hinduism	Hindu		0	No formal education	5	Basic education(1-8)	Nuclear	3	1	Married	3	0	0	0	1	0	0		Part time job	Painter	9	others	Part time job	Daily wages	Daily wages		2	0	0	1	0	0		25000	300000	10000	120000	35000	420000	140000	No	0	0
Private	14	Nine	Newar	Adibasi/janajati		Hinduism	Hindu		10	Secondary(9-12)	10	Secondary(9-12)	Nuclear	4	2	Married	3	0	0	0	1	0	0		Full time job		Business	Business	Full time job	Agriculture	Agriculture		2	0	0	1	0	0		50000	600000	20000	240000	70000	840000	210000	No	0	0
Private	14	Nine	Adibasi/janajati	Adibasi/janajati		Buddhism	Non hindu		0	No formal education	0	No formal education	Nuclear	4	2	Married	3	0	0	0	1	0	0		Full time job	Driver	9	others	Full time job	Others	Others	Salesperson	2	0	0	1	0	0		30000	360000	30000	360000	60000	720000	180000	No	0	0
Private	15	Nine	Dalit	Terai/Madhesi		Hinduism	Hindu		5	Basic education(1-8)	10	Secondary(9-12)	Nuclear	6	4	Married	1	0	1	0	0	0	0		Full time job		Business	Business	Unemployed	Home maker	Home maker		0	1	0	0	0	0		100000	1200000		0	100000	1200000	200000	No	0	0
Private	14	Ten	Newar	Adibasi/janajati		Hinduism	Hindu		5	Basic education(1-8)	8	Basic education(1-8)	Nuclear	5	3	Married	3	0	0	0	1	0	0		Full time job		Daily wages	Daily wages	Full time job	Business	Business		2	0	0	1	0	0		60000	720000	60000	720000	120000	1440000	288000	No	0	0
Private	14	Ten	Brahmin/Chettri	Brahmin/Chettri		Hinduism	Hindu		5	Basic education(1-8)	8	Basic education(1-8)	Joint	7	3	Married	3	0	0	0	1	0	0		Full time job	Security guard	9	others	Part time job	Daily wages	Daily wages		2	0	0	1	0	0		50000	600000	10000	120000	60000	720000	102857	No	0	0
Private	15	Ten	Brahmin/Chettri	Brahmin/Chettri		Hinduism	Hindu		18	Higher Secondary and above	18	Higher Secondary and above	Nuclear	4	2	Married	3	0	0	0	1	0	0		Full time job		Private job	Private job	Full time job	Private job	Private job		2	0	0	1	0	0		70000	840000	60000	720000	130000	1560000	390000	No	0	0
Private	14	Ten	Adibasi/janajati	Adibasi/janajati		Buddhism	Non hindu		5	Basic education(1-8)	8	Basic education(1-8)	Nuclear	4	2	Married	3	0	0	0	1	0	0		Full time job	Agent	9	others	Unemployed	Home maker	Home maker		0	1	0	0	0	0		60000	720000		0	60000	720000	180000	No	0	0
Private	15	Ten	Adibasi/janajati	Adibasi/janajati		Hinduism	Hindu		10	Secondary(9-12)	12	Secondary(9-12)	Nuclear	4	2	Married	3 1	0	1	0	1	0	0		Full time job		Business	Business	Full time job	Business	Business		2	0	0	1	0	0		50000	600000	30000	360000	80000	960000	240000	No	0	0
Private	14	Nine	Adibasi/janajati	Adibasi/janajati		Buddhism	Non hindu		2	Basic education(1-8)	4	Basic education(1-8)	Nuclear	3	1	Married	3	0	0	0	1	0	0		Full time job		2	Daily wages	Full time job	Daily wages	Daily wages		2	0	0	1	0	0		20000	240000	15000	180000	35000	420000	140000	No	0	0
Private	14	Nine	Brahmin/Chettri	Brahmin/Chettri		Hinduism	Hindu		12	Secondary(9-12)	12	Secondary(9-12)	Nuclear	4	2	Married	3	0	0	0	1	0	0		Full time job		Business	Business	Full time job	Private job	Private job		2	0	0	1	0	0		60000	720000	25000	300000	85000	1020000	255000	No	0	0
Private	15	Ten	Adibasi/janajati	Adibasi/janajati		Buddhism	Non hindu		10	Secondary(9-12)	12	Secondary(9-12)	Nuclear	4	2	Married	3	0	0	0	1	0	0		Full time job	Social worker	9	others	Unemployed	Home maker	Home maker		0	1	0	0	0	0		100000	1200000		0	100000	1200000	300000	Yes	1	1
Private	15	Ten	Brahmin/Chettri	Brahmin/Chettri		Hinduism	Hindu		5	Basic education(1-8)	12	Secondary(9-12)	Nuclear	4	2	Married	3	0	0	0	1	0	0		Full time job		Private job	Private job	Full time job	Others	Others	Tailor	2	0	0	1	0	0		30000	360000	20000	240000	50000	600000	150000	No	0	0
Private	15	Ten	Dalit	Terai/Madhesi		Hinduism	Hindu		9	Secondary(9-12)	16	Higher Secondary and above	Nuclear	5	3	Married	3	0	0	0	1	0	0		Full time job		Government job	Government job	Unemployed	Home maker	Home maker		0	1	0	0	0	0		60000	720000		0	60000	720000	144000	No	0	0
Private	15	Ten	Brahmin/Chettri	Brahmin/Chettri		Hinduism	Hindu		16	Higher Secondary and above	18	Higher Secondary and above	Nuclear	3	1	Married	3	0	0	0	1	0	0		Full time job		Government job	Government job	Part time job	Business	Business		2	0	0	1	0	0		109000	1308000	27000	324000	136000	1632000	544000	No	0	0
Private	15	Ten	Brahmin/Chettri	Brahmin/Chettri		Hinduism	Hindu		16	Higher Secondary and above	12	Secondary(9-12)	Nuclear	4	1	Married	3	0	0	0	1	0	0		Full time job	Consultancy	9	others	Unemployed	Home maker	Home maker		0	1	0	0	0	0		40000	480000		0	40000	480000	120000	Yes	1	1
Private	15	Ten	Dalit	Terai/Madhesi		Hinduism	Hindu		16	Higher Secondary and above	18	Higher Secondary and above	Nuclear	3	1	Married	3 1	0	1	0	1	0	0		Full time job		Business	Business	Full time job	Government job	Government job		2	0	0	1	0	0		100000	1200000	50000	600000	150000	1800000	600000	Yes	1	1
Private	14	Ten	Brahmin/Chettri	Brahmin/Chettri		Hinduism	Hindu		12	Secondary(9-12)	16	Higher Secondary and above	Nuclear	5	2	Married	3	0	0	0	1	0	0		Full time job		Private job	Private job	Full time job	Private job	Private job		2	0	0	1	0	0		85000	1020000	35000	420000	100000	1200000	240000	No	0	0
Private	15	Ten	Dalit	Terai/Madhesi		Hinduism	Hindu		12	Secondary(9-12)	12	Secondary(9-12)	Nuclear	5	3	Married	3	0	0	0	1	0	0		Full time job		Private job	Private job	Full time job	Business	Business		2	0	0	1	0	0		30000	360000	25000	300000	55000	660000	132000	No	0	0
Private	15	Ten	Brahmin/Chettri	Brahmin/Chettri		Hinduism	Hindu		16	Higher Secondary and above	16	Higher Secondary and above	Nuclear	4	1	Married	3	0	0	0	1	0	0		Full time job		Private job	Private job	Part time job	Others	Others	Tailor	2	0	0	1	0	0		50000	600000	20000	240000	70000	840000	210000	No	0	0
Private	15	Ten	Brahmin/Chettri	Brahmin/Chettri		Hinduism	Hindu		12	Secondary(9-12)	16	Higher Secondary and above	Nuclear	7	5	Married	3	0	0	0	1	0	0		Full time job		Private job	Private job	Full time job	Private job	Private job		2	0	0	1	0	0		100000	1200000	50000	600000	150000	1800000	257143	Yes	1	1
Private	15	Ten	Brahmin/Chettri	Brahmin/Chettri		Hinduism	Hindu		16	Higher Secondary and above	18	Higher Secondary and above	Joint	7	2	Married	3	0	0	0	1	0	0		Full time job		Government job	Government job	Full time job	Government job	Government job		2	0	0	1	0	0		50000	600000	55000	660000	10500	126000	18000	No	0	0
Private	14	Ten	Brahmin/Chettri	Brahmin/Chettri		Hinduism	Hindu		12	Secondary(9-12)	10	Secondary(9-12)	Nuclear	4	1	Married	3	0	0	0	1	0	0		Full time job		Government job	Government job	Unemployed	Home maker	Home maker		0	1	0	0	0	0		35000	420000		0	35000	420000	105000	Yes	1	1
Private	15	Ten	Brahmin/Chettri	Brahmin/Chettri		Hinduism	Hindu		12	Secondary(9-12)	12	Secondary(9-12)	Nuclear	4	2	Married	3	0	0	0	1	0	0		Full time job		Business	Business	Unemployed	Home maker	Home maker		0	1	0	0	0	0		80000	960000		0	80000	960000	240000	No	0	0
Private	15	Ten	Brahmin/Chettri	Brahmin/Chettri		Hinduism	Hindu		8	Basic education(1-8)	0	No formal education	Nuclear	4	2	Married	3	0	0	0	1	0	0		Full time job		Foreign employment	Foreign employment	Full time job	Government job	Government job		2	0	0	1	0	0		50000	600000	30000	360000	80000	960000	240000	No	0	0
Private	15	Ten	Brahmin/Chettri	Brahmin/Chettri		Hinduism	Hindu		10	Secondary(9-12)	16	Higher Secondary and above	Nuclear	4	2	Married	3	0	0	0	1	0	0		Full time job		Private job	Private job	Unemployed	Home maker	Home maker		0	1	0	0	0	0		700000	8400000		0	700000	8400000	2100000	Yes	1	1
Private	14	Nine	Brahmin/Chettri	Brahmin/Chettri		Hinduism	Hindu		12	Secondary(9-12)	10	Secondary(9-12)	Nuclear	4	2	Married	3	0	0	0	1	0	0		Full time job		Business	Business	Full time job	Daily wages	Daily wages		2	0	0	1	0	0		40000	480000	30000	360000	70000	840000	210000	No	0	0
Private	15	Ten	Brahmin/Chettri	Brahmin/Chettri		Hinduism	Hindu		0	No formal education	6	Basic education(1-8)	Nuclear	4	2	Married	3	0	0	0	1	0	0		Full time job		2	Daily wages	Full time job	Daily wages	Daily wages		2	0	0	1	0	0		30000	360000	30000	360000	60000	720000	180000	No	0	0
Private	15	Nine	Dalit	Terai/Madhesi		Muslim	Non hindu		0	No formal education	10	Secondary(9-12)	Nuclear	7	5	Married	3	0	0	0	1	0	0		Full time job		Business	Business	Unemployed	Home maker	Home maker		0	1	0	0	0	0		80000	960000		0	80000	960000	137143	No	0	0
Private	14	Ten	Brahmin/Chettri	Brahmin/Chettri		Hinduism	Hindu		12	Secondary(9-12)	18	Higher Secondary and above	Nuclear	5	3	Married	3	0	0	0	1	0	0		Full time job		Government job	Government job	Full time job	Business	Business		2	0	0	1	0	0		50000	600000	50000	600000	100000	1200000	240000	Yes	0	0
Private	15	Ten	Adibasi/janajati	Adibasi/janajati		Hinduism	Hindu		4	Basic education(1-8)	6	Basic education(1-8)	Nuclear	4	2	Married	3	0	0	0	1	0	0		Full time job		Business	Business	Full time job	Business	Business		2	0	0	1	0	0		40000	480000	40000	480000	80000	960000	240000	Yes	0	0
Private	14	Nine	Brahmin/Chettri	Brahmin/Chettri		Hinduism	Hindu		12	Secondary(9-12)	10	Secondary(9-12)	Nuclear	3	1	Married	3	0	0	0	1	0	0		Full time job		Private job	Private job	Full time job	Business	Business		2	0	0	1	0	0		50000	600000	20000	240000	70000	840000	280000	No	0	0
Private	14	Nine	Brahmin/Chettri	Brahmin/Chettri		Hinduism	Hindu		12	Secondary(9-12)	16	Higher Secondary and above	Nuclear	4	2	Married	3	0	0	0	1	0	0		Full time job		Business	Business	Full time job	Business	Business		2	0	0	1	0	0		200000	2400000	50000	600000	250000	3000000	750000	No	0	0
Private	14	Nine	Brahmin/Chettri	Brahmin/Chettri		Hinduism	Hindu		12	Secondary(9-12)	16	Higher Secondary and above	Nuclear	4	2	Married	3	0	0	0	1	0	0		Full time job		Business	Business	Full time job	Business	Business		2	0	0	1	0	0		200000	2400000	50000	600000	250000	3000000	750000	No	0	0
Private	14	Nine	Brahmin/Chettri	Brahmin/Chettri		Hinduism	Hindu		8	Basic education(1-8)	10	Secondary(9-12)	Nuclear	5	3	Married	1 3	0	1	0	1	0	0		Full time job		Business	Business	Unemployed	Home maker	Home maker		0	1	0	0	0	0		60000	720000		0	60000	720000	144000	No	0	0
Private	14	Nine	Brahmin/Chettri	Brahmin/Chettri		Hinduism	Hindu		0	No formal education	0	No formal education	Nuclear	4	2	Married	3	0	0	0	1	0	0		Full time job		Foreign employment	Foreign employment	Unemployed	Home maker	Home maker		0	1	0	0	0	0		120000	1440000		0	120000	1440000	360000	No	0	0
Private	14	Nine	Adibasi/janajati	Adibasi/janajati		Hinduism	Hindu		0	No formal education	0	No formal education	Nuclear	4	2	Married	3	0	0	0	1	0	0		Full time job		Business	Business	Unemployed	Home maker	Home maker		0	1	0	0	0	0		60000	720000		0	60000	720000	180000	No	0	0
Private	14	Nine	Brahmin/Chettri	Brahmin/Chettri		Hinduism	Hindu		10	Secondary(9-12)	12	Secondary(9-12)	Nuclear	3	1	Married	3	0	0	0	1	0	0		Full time job		Foreign employment	Foreign employment	Unemployed	Home maker	Home maker		0	1	0	0	0	0		150000	1800000		0	150000	1800000	600000	No	0	0
Private	15	Ten	Brahmin/Chettri	Brahmin/Chettri		Hinduism	Hindu		7	Basic education(1-8)	12	Secondary(9-12)	Nuclear	5	3	Married	3	0	0	0	1	0	0		Full time job		Business	Business	Full time job	Business	Business		2	0	0	1	0	0		80000	960000	30000	360000	110000	1320000	264000	Yes	0	0
Private	15	Ten	Brahmin/Chettri	Brahmin/Chettri		Hinduism	Hindu		0	No formal education	4	Basic education(1-8)	Nuclear	5	3	Married	3	0	0	0	1	0	0		Full time job		Business	Business	Full time job	Business	Business		2	0	0	1	0	0		24000	288000	20000	240000	44000	528000	105600	Yes	1	0
Private	14	Nine	Brahmin/Chettri	Brahmin/Chettri		Hinduism	Hindu		18	Higher Secondary and above	18	Higher Secondary and above	Nuclear	4	2	Married	3	0	0	0	1	0	0		Full time job		Foreign employment	Foreign employment	Full time job	Private job	Private job		2	0	0	1	0	0		300000	3600000	30000	360000	330000	3960000	990000	No	0	0
Private	14	Nine	Brahmin/Chettri	Brahmin/Chettri		Hinduism	Hindu		10	Secondary(9-12)	10	Secondary(9-12)	Nuclear	3	0	Married	3	0	0	0	1	0	0		Full time job		Foreign employment	Foreign employment	Full time job	I dont know	Others		2	0	0	1	0	0		20000	240000	15000	180000	35000	420000	140000	No	0	0
Private	14	Nine	Brahmin/Chettri	Brahmin/Chettri		Hinduism	Hindu		10	Secondary(9-12)	9	Secondary(9-12)	Nuclear	4	1	Married	3	0	0	0	1	0	0		Full time job		Private job	Private job	Unemployed	Home maker	Home maker		0	1	0	0	0	0		100000	1200000		0	100000	1200000	300000	No	0	0
Private	14	Nine	Adibasi/janajati	Adibasi/janajati		Hinduism	Hindu		12	Secondary(9-12)	10	Secondary(9-12)	Nuclear	4	1	Married	1 3	0	1	0	1	0	0		Full time job		Business	Business	Unemployed	Home maker	Home maker		0	1	0	0	0	0		0	0		0	0	0	0	No	0	0
Private	14	Nine	Brahmin/Chettri	Brahmin/Chettri		Hinduism	Hindu		0	No formal education	0	No formal education	Nuclear	4	1	Married	3	0	0	0	1	0	0		Full time job		others	others	Unemployed	Home maker	Home maker		0	1	0	0	0	0		0	0		0	0	0	0	No	0	0
Private	14	Nine	Adibasi/janajati	Adibasi/janajati		Hinduism	Hindu		5	Basic education(1-8)	8	Basic education(1-8)	Nuclear	5	2	Married	3	0	0	0	1	0	0		Full time job		Foreign employment	Foreign employment	Unemployed	Home maker	Home maker		0	1	0	0	0	0		0	0		0	0	0	0	No	0	0
Private	14	Nine	Newar	Adibasi/janajati		Hinduism	Hindu		0	No formal education	5	Basic education(1-8)	Nuclear	6	4	Married	3	0	0	0	1	0	0		Full time job		Business	Business	Full time job	Business	Business		2	0	0	1	0	0		0	0	0	0	0	0	0	No	0	0
Private	14	Nine	Adibasi/janajati	Adibasi/janajati		Hinduism	Hindu		10	Secondary(9-12)	12	Secondary(9-12)	Nuclear	4	1	Married	3 1	0	1	0	1	0	0		Full time job		Private job	Private job	Unemployed	Home maker	Home maker		0	1	0	0	0	0		0	0		0	0	0	0	No	0	0
Private	14	Nine	Brahmin/Chettri	Brahmin/Chettri		Hinduism	Hindu		10	Secondary(9-12)	10	Secondary(9-12)	Nuclear	5	2	Married	3	0	0	0	1	0	0		Full time job		Private job	Private job	Part time job	Home maker	Home maker		0	1	0	0	0	0		0	0		0	0	0	0	No	0	0
Private	15	Nine	Adibasi/janajati	Adibasi/janajati		Hinduism	Hindu		1	Basic education(1-8)	5	Basic education(1-8)	Nuclear	8	5	Married	3	0	0	0	1	0	0		Full time job		Government job	Government job	Unemployed	Home maker	Home maker		0	1	0	0	0	0		0	0		0	0	0	0	Yes	1	1
Private	14	Nine	Adibasi/janajati	Adibasi/janajati		Hinduism	Hindu		8	Basic education(1-8)	12	Secondary(9-12)	Nuclear	4	1	Married	3	0	0	0	1	0	0		Full time job		Private job	Private job	Unemployed	Home maker	Home maker		0	1	0	0	0	0		0	0		0	0	0	0	No	0	0
Private	14	Nine	Brahmin/Chettri	Brahmin/Chettri		Hinduism	Hindu		8	Basic education(1-8)	12	Secondary(9-12)	Nuclear	5	2	Married	3	0	0	0	1	0	0		Full time job		Business	Business	Full time job	Business	Business		2	0	0	1	0	0		0	0	0	0	0	0	0	No	0	0
Private	14	Nine	Brahmin/Chettri	Brahmin/Chettri		Hinduism	Hindu		9	Secondary(9-12)	12	Secondary(9-12)	Nuclear	6	3	Married	3	0	0	0	1	0	0		Full time job		Private job	Private job	Unemployed	Home maker	Home maker		0	1	0	0	0	0		0	0		0	0	0	0	No	0	0
Private	14	Nine	Adibasi/janajati	Adibasi/janajati		Hinduism	Hindu		5	Basic education(1-8)	8	Basic education(1-8)	Joint	6	1	Married	3	0	0	0	1	0	0		Full time job		2	Daily wages	Full time job	Daily wages	Daily wages		2	0	0	1	0	0		0	0	0	0	0	0	0	No	0	0
Private	14	Nine	Brahmin/Chettri	Brahmin/Chettri		Christianity	Non hindu		0	No formal education	0	No formal education	Nuclear	4	1	Married	3	0	0	0	1	0	0		Full time job		others	others	Full time job	I dont know	Others		2	0	0	1	0	0		0	0	0	0	0	0	0	No	0	0
Private	14	Nine	Brahmin/Chettri	Brahmin/Chettri		Hinduism	Hindu		10	Secondary(9-12)	16	Higher Secondary and above	Nuclear	4	2	Married	3	0	0	0	1	0	0		Full time job		2	Daily wages	Unemployed	Home maker	Home maker		0	1	0	0	0	0		0	0		0	0	0	0	No	0	0
Private	15	Nine	Brahmin/Chettri	Brahmin/Chettri		Hinduism	Hindu		16	Higher Secondary and above	12	Secondary(9-12)	Joint	7	3	Married	3	0	0	0	1	0	0		Full time job		Business	Business	Unemployed	Home maker	Home maker		2	0	0	1	0	0		15000	180000	20000	240000	35000	420000	60000	No	0	0
Private	14	Nine	Brahmin/Chettri	Brahmin/Chettri		Hinduism	Hindu		7	Basic education(1-8)	0	No formal education	Nuclear	4	2	Widow	3	0	0	0	1	0	0		Full time job		others	others	Unemployed	I dont know	Others		0	1	0	0	0	0		10000	120000		0	10000	120000	30000	No	0	0
Private	14	Ten	Brahmin/Chettri	Brahmin/Chettri		Hinduism	Hindu		12	Secondary(9-12)	16	Higher Secondary and above	Nuclear	4	2	Married	3	0	0	0	1	0	0		Full time job		Private job	Private job	Full time job	Private job	Private job		2	0	0	1	0	0		40000	480000	30000	360000	70000	840000	210000	No	0	0
Private	14	Nine	Brahmin/Chettri	Brahmin/Chettri		Hinduism	Hindu		7	Basic education(1-8)	12	Secondary(9-12)	Nuclear	5	4	Married	3	0	0	0	1	0	0		Full time job		others	others	Unemployed	I dont know	Others		0	1	0	0	0	0		0	0		0	0	0	0	No	0	0
Private	15	Ten	Brahmin/Chettri	Brahmin/Chettri		Hinduism	Hindu		16	Higher Secondary and above	12	Secondary(9-12)	Joint	7	3	Married	3	0	0	0	1	0	0		Full time job		Business	Business	Unemployed	Home maker	Home maker		0	1	0	0	0	0		40000	480000		0	40000	480000	68571.4	No	0	0
Private	15	Ten	Brahmin/Chettri	Brahmin/Chettri		Hinduism	Hindu		10	Secondary(9-12)	12	Secondary(9-12)	Nuclear	5	2	Married	3	0	0	0	1	0	0		Full time job		Business	Business	Unemployed	Home maker	Home maker		0	1	0	0	0	0		60000	720000		0	60000	720000	144000	No	0	0
Private	15	Ten	Brahmin/Chettri	Brahmin/Chettri		Hinduism	Hindu		4	Basic education(1-8)	10	Secondary(9-12)	Nuclear	5	3	Married	3	0	0	0	1	0	0		Full time job		Foreign employment	Foreign employment	Full time job	Business	Business		4 0 1	1	1	0	0	1	Sister		0		0	100000	1200000	240000	No	0	0
Private	14	Nine	Newar	Adibasi/janajati		Hinduism	Hindu		14	Higher Secondary and above	14	Higher Secondary and above	Nuclear	3	0	Married	3	0	0	0	1	0	0		Full time job		others	others	Part time job	Private job	Private job		2	0	0	1	0	0		0	0	15000	180000	15000	180000	60000	Yes	1	1
Private	14	Nine	Brahmin/Chettri	Brahmin/Chettri		Hinduism	Hindu		16	Higher Secondary and above	16	Higher Secondary and above	Nuclear	4	2	Married	3	0	0	0	1	0	0		Full time job		Private job	Private job	Full time job	Government job	Government job		2	0	0	1	0	0		30000	360000	30000	360000	60000	720000	180000	Yes	0	1
Private	15	Nine	Brahmin/Chettri	Brahmin/Chettri		Hinduism	Hindu		12	Secondary(9-12)	14	Higher Secondary and above	Joint	15	2	Married	3	0	0	0	1	0	0		Full time job		Business	Business	Full time job	Business	Business		2	0	0	1	0	0		35000	420000	30000	360000	65000	780000	52000	No	0	0
Private	15	Nine	Brahmin/Chettri	Brahmin/Chettri		Hinduism	Hindu		10	Secondary(9-12)	10	Secondary(9-12)	Nuclear	4	2	Seperated	3	0	0	0	1	0	0		Unemployed		others	others	Unemployed	I dont know	Others		3	0	0	0	1	0			0		0	0	0	0	No	0	0
Private	15	Ten	Brahmin/Chettri	Brahmin/Chettri		Hinduism	Hindu		10	Secondary(9-12)	16	Higher Secondary and above	Nuclear	3	1	Married	3	0	0	0	1	0	0		Full time job		Government job	Government job	Unemployed	Home maker	Home maker		0	1	0	0	0	0		52000	624000		0	52000	624000	208000	No	0	0
Private	14	Nine	Brahmin/Chettri	Brahmin/Chettri		Hinduism	Hindu		16	Higher Secondary and above	16	Higher Secondary and above	Nuclear	4	2	Married	3	0	0	0	1	0	0		Full time job		Business	Business	Full time job	Private job	Private job		2	0	0	1	0	0		0	0	0	0	0	0	0	Yes	0	1
Private	15	Ten	Brahmin/Chettri	Brahmin/Chettri		Hinduism	Hindu		8	Basic education(1-8)	10	Secondary(9-12)	Joint	9	3	Married	3	0	0	0	1	0	0		Full time job		Private job	Private job	Full time job	Business	Business		2	0	0	1	0	0		25000	300000	75000	900000	100000	1200000	133333	No	0	0
Private	15	Ten	Adibasi/janajati	Adibasi/janajati		Hinduism	Hindu		0	No formal education	12	Secondary(9-12)	Nuclear	5	3	Married	3	0	0	0	1	0	0		Full time job		Government job	Government job	Part time job	Daily wages	Daily wages		2	0	0	1	0	0		0	0	12000	144000	12000	144000	28800	No	0	0
Private	15	Ten	Adibasi/janajati	Adibasi/janajati		Hinduism	Hindu		10	Secondary(9-12)	10	Secondary(9-12)	Joint	9	2	Married	3	0	0	0	1	0	0		Full time job		Foreign employment	Foreign employment	Unemployed	Home maker	Home maker		0	1	0	0	0	0		60000	720000		0	60000	720000	80000	No	0	0
Private	15	Ten	Brahmin/Chettri	Brahmin/Chettri		Hinduism	Hindu		9	Secondary(9-12)	10	Secondary(9-12)	Nuclear	4	2	Married	3	0	0	0	1	0	0		Full time job		Business	Business	Full time job	Others	Others	accountant	2	0	0	1	0	0		15000	180000	15000	180000	30000	360000	90000	No	0	0
Private	15	Ten	Adibasi/janajati	Adibasi/janajati		Hinduism	Hindu		10	Secondary(9-12)	12	Secondary(9-12)	Nuclear	4	1	Married	3	0	0	0	1	0	0		Full time job		Government job	Government job	Part time job	Home maker	Home maker		2	0	0	1	0	0		0	0	5000	60000	5000	60000	15000	No	0	0
Private	14	Ten	Newar	Adibasi/janajati		Hinduism	Hindu		10	Secondary(9-12)	12	Secondary(9-12)	Nuclear	4	2	Married	3	0	0	0	1	0	0		Full time job	Tourist guide	9	others	Unemployed	Home maker	Home maker		0	1	0	0	0	0		55000	660000		0	55000	660000	165000	No	0	0
Private	14	Nine	Adibasi/janajati	Adibasi/janajati		Buddhism	Non hindu		6	Basic education(1-8)	10	Secondary(9-12)	Nuclear	5	2	Married	3	0	0	0	1	0	0		Full time job	Driver	9	others	Unemployed	Home maker	Home maker		0	1	0	0	0	0		50000	600000		0	50000	600000	120000	Yes	0	0
Private	15	Ten	Brahmin/Chettri	Brahmin/Chettri		Hinduism	Hindu		8	Basic education(1-8)	12	Secondary(9-12)	Joint	16	2	Married	3	0	0	0	1	0	0		Full time job		Business	Business	Full time job	Business	Business		2	0	0	1	0	0		40000	480000	10000	120000	50000	600000	37500	No	0	0
Private	15	Ten	Newar	Adibasi/janajati		Hinduism	Hindu		2	Basic education(1-8)	9	Secondary(9-12)	Nuclear	4	2	Married	3	0	0	0	1	0	0		Full time job		Foreign employment	Foreign employment	Full time job	Daily wages	Daily wages		2	0	0	1	0	0		60000	720000	18000	216000	78000	936000	234000	No	0	0
Private	14	Nine	Terai/Madhesi	Dalit and others		Hinduism	Hindu		10	Secondary(9-12)	10	Secondary(9-12)	Nuclear	6	4	Married	3	0	0	0	1	0	0		Full time job		Foreign employment	Foreign employment	Full time job	Business	Business		2 4	0	0	1	0	1	Sister		0		0	80000	960000	160000	Yes	1	1
Private	15	Nine	Brahmin/Chettri	Brahmin/Chettri		Hinduism	Hindu		9	Secondary(9-12)	10	Secondary(9-12)	Nuclear	4	2	Married	3	0	0	0	1	0	0		Full time job		Foreign employment	Foreign employment	Full time job	Others	Others	Carpet cutting	2	0	0	1	0	0		60000	720000	15000	180000	75000	900000	225000	Yes	0	0
Private	15	Ten	Brahmin/Chettri	Brahmin/Chettri		Hinduism	Hindu		12	Secondary(9-12)	12	Secondary(9-12)	Joint	7	3	Widow	3	0	0	0	1	0	0		Unemployed			others	Part time job	Private job	Private job		4 1	0	1	0	0	1	Sister, brother, uncle		0		0	80000	960000	137143	No	0	0
Private	14	Nine	Brahmin/Chettri	Brahmin/Chettri		Hinduism	Hindu		0	No formal education	0	No formal education	Nuclear	3	1	Married	1	0	1	0	0	0	0		Full time job		Agriculture	Agriculture	Part time job	Business	Business		2	0	0	1	0	0		15000	180000	30000	360000	45000	540000	180000	No	0	0
Private	15	Ten	Adibasi/janajati	Adibasi/janajati		Buddhism	Non hindu		10	Secondary(9-12)	8	Basic education(1-8)	Nuclear	4	2	Married	3	0	0	0	1	0	0		Full time job		Business	Business	Full time job	Business	Business		2	0	0	1	0	0		35000	420000	20000	240000	55000	660000	165000	No	0	0
Private	15	Nine	Newar	Adibasi/janajati		Hinduism	Hindu		16	Higher Secondary and above	16	Higher Secondary and above	Joint	22	8	Married	3	0	0	0	1	0	0		Full time job		Private job	Private job	Full time job	Private job	Private job		2	0	0	1	0	0		60000	720000	15000	180000	75000	900000	40909.1	No	0	0
Private	14	Nine	Brahmin/Chettri	Brahmin/Chettri		Hinduism	Hindu		12	Secondary(9-12)	12	Secondary(9-12)	Nuclear	3	2	Widow	3	0	0	0	1	0	0		Unemployed			others	Full time job	Others	Others	Maid	1	0	1	0	0	0			0	30000	360000	30000	360000	120000	Yes	1	1
Private	15	Ten	Adibasi/janajati	Adibasi/janajati		Hinduism	Hindu		10	Secondary(9-12)	12	Secondary(9-12)	Nuclear	5	3	Married	3	0	0	0	1	0	0		Full time job		Government job	Government job	Part time job	Daily wages	Daily wages		2	0	0	1	0	0		35000	420000	12000	144000	47000	564000	112800	No	0	0
Private	14	Nine	Newar	Adibasi/janajati		Hinduism	Hindu		10	Secondary(9-12)	10	Secondary(9-12)	Nuclear	4	2	Married	3	0	0	0	1	0	0		Part time job		Agriculture	Agriculture	Part time job	Business	Business		2	0	0	1	0	0		40000	480000	80000	960000	120000	1440000	360000	Yes	1	1
Private	14	Nine	Newar	Adibasi/janajati		Hinduism	Hindu		10	Secondary(9-12)	10	Secondary(9-12)	Nuclear	5	2	Married	1	0	1	0	0	0	0		Full time job		Foreign employment	Foreign employment	Part time job	Business	Business		2	0	0	1	0	0		60000	720000	5000	60000	65000	780000	156000	No	0	0
Private	14	Nine	Brahmin/Chettri	Brahmin/Chettri		Hinduism	Hindu		16	Higher Secondary and above	12	Secondary(9-12)	Nuclear	4	2	Married	3	0	0	0	1	0	0		Full time job		Business	Business	Unemployed	Home maker	Home maker		0	1	0	0	0	0		50000	600000		0	50000	600000	150000	Yes	1	1
Private	14	Nine	Adibasi/janajati	Adibasi/janajati		Buddhism	Non hindu		12	Secondary(9-12)	13	Higher Secondary and above	Nuclear	5	3	Married	3	0	0	0	1	0	0		Full time job		Private job	Private job	Unemployed	Home maker	Home maker		0	1	0	0	0	0		50000	600000		0	50000	600000	120000	Yes	1	1
Private	15	Nine	Brahmin/Chettri	Brahmin/Chettri		Hinduism	Hindu		16	Higher Secondary and above	16	Higher Secondary and above	Nuclear	3	1	Seperated	3	0	0	0	1	0	0		Full time job		Private job	Private job	Full time job	Foreign Employment	Foreign Employment		2	0	0	1	0	0		20000	240000	60000	720000	80000	960000	320000	No	0	0
Private	15	Nine	Terai/Madhesi	Dalit and others		Hinduism	Hindu		10	Secondary(9-12)	10	Secondary(9-12)	Nuclear	6	4	Married	3	0	0	0	1	0	0		Unemployed		Home maker	Home maker	Unemployed	Home maker	Home maker		4	0	0	0	0	1	Brother, sister		0		0	200000	2400000	400000	Yes	0	1
Private	15	Ten	Adibasi/janajati	Adibasi/janajati		Buddhism	Non hindu		5	Basic education(1-8)	12	Secondary(9-12)	Joint	4	1	Married	3	0	0	0	1	0	0		Full time job		Business	Business	Full time job	I dont know	Others		2	0	0	1	0	0		2000000	24000000	4000000	48000000	6000000	72000000	18000000	No	0	0
Private	15	Ten	Adibasi/janajati	Adibasi/janajati		Buddhism	Non hindu		3	Basic education(1-8)	12	Secondary(9-12)	Nuclear	4	2	Married	3	0	0	0	1	0	0		Unemployed		others	others	Full time job	Foreign Employment	Foreign Employment		1	0	1	0	0	0			0	150000	1800000	150000	1800000	450000	No	0	0
Private	15	Ten	Brahmin/Chettri	Brahmin/Chettri		Hinduism	Hindu		5	Basic education(1-8)	9	Secondary(9-12)	Nuclear	5	2	Married	3	0	0	0	1	0	0		Full time job		Agriculture	Agriculture	Full time job	Agriculture	Agriculture		2	0	0	1	0	0		100000	1200000	25000	300000	125000	1500000	300000	No	0	0
Private	15	Ten	Adibasi/janajati	Adibasi/janajati		Others	Non hindu	Kirat	0	No formal education	0	No formal education	Nuclear	6	4	Married	3	0	0	0	1	0	0		Part time job		2	Daily wages	Part time job	Daily wages	Daily wages		4 2	0	0	1	0	1	Brother		0		0	100000	1200000	200000	Yes	1	1
Private	15	Ten	Adibasi/janajati	Adibasi/janajati		Others	Non hindu	Kirat	0	No formal education	0	No formal education	Nuclear	4	2	Married	1	0	1	0	0	0	0		Full time job		Foreign employment	Foreign employment	Full time job	Daily wages	Daily wages		2	0	0	1	0	0		0	0	0	0	0	0	0	Yes	1	1
Private	14	Ten	Adibasi/janajati	Adibasi/janajati		Buddhism	Non hindu		0	No formal education	3	Basic education(1-8)	Joint	6	3	Married	3	0	0	0	1	0	0		Unemployed		others	others	Unemployed	Home maker	Home maker		0	1	0	0	0	0		0	0		0	0	0	0	Yes	1	1
Private	14	Ten	Newar	Adibasi/janajati		Hinduism	Hindu		0	No formal education	0	No formal education	Joint	4	2	Married	1	0	1	0	0	0	0		Full time job		Foreign employment	Foreign employment	Full time job	Foreign Employment	Foreign Employment		2	0	0	1	0	0		0	0	0	0	0	0	0	Yes	1	1
Private	14	Ten	Adibasi/janajati	Adibasi/janajati		Buddhism	Non hindu		8	Basic education(1-8)	8	Basic education(1-8)	Nuclear	4	1	Married	3	0	0	0	1	0	0		Full time job		Foreign employment	Foreign employment	Unemployed	Home maker	Home maker		0	1	0	0	0	0		95000	1140000		0	95000	1140000	285000	No	0	0
Private	15	Ten	Adibasi/janajati	Adibasi/janajati		Buddhism	Non hindu		0	No formal education	0	No formal education	Nuclear	4	2	Married	3	0	0	0	1	0	0		Full time job		Private job	Private job	Unemployed	Home maker	Home maker		0	1	0	0	0	0		0	0		0	0	0	0	No	0	0
Private	15	Ten	Brahmin/Chettri	Brahmin/Chettri		Hinduism	Hindu		12	Secondary(9-12)	16	Higher Secondary and above	Nuclear	4	2	Married	1 3	0	1	0	1	0	0		Full time job		Business	Business	Full time job	Business	Business		2	0	0	1	0	0		0	0	0	0	0	0	0	No	0	0
Private	15	Ten	Brahmin/Chettri	Brahmin/Chettri		Hinduism	Hindu		3	Basic education(1-8)	11	Secondary(9-12)	Joint	4	1	Married	3	0	0	0	1	0	0		Full time job		Business	Business	Part time job	Home maker	Home maker		0	1	0	0	0	0		1000000	12000000		0	1000000	12000000	3000000	No	0	0
Private	14	Ten	Adibasi/janajati	Adibasi/janajati		Buddhism	Non hindu		12	Secondary(9-12)	12	Secondary(9-12)	Nuclear	4	2	Married	3	0	0	0	1	0	0		Full time job		Government job	Government job	Full time job	Private job	Private job		2	0	0	1	0	0		50000	600000	20000	240000	70000	840000	210000	No	0	0
Private	15	Nine	Brahmin/Chettri	Brahmin/Chettri		Hinduism	Hindu		18	Higher Secondary and above	18	Higher Secondary and above	Joint	15	2	Married	3	0	0	0	1	0	0		Full time job		Foreign employment	Foreign employment	Full time job	Government job	Government job		2	0	0	1	0	0		0	0	0	0	0	0	0	No	0	0
Private	14	Nine	Brahmin/Chettri	Brahmin/Chettri		Hinduism	Hindu		12	Secondary(9-12)	8	Basic education(1-8)	Nuclear	5	3	Married	3	0	0	0	1	0	0		Full time job		Private job	Private job	Unemployed	Home maker	Home maker		0	1	0	0	0	0		40000	480000		0	40000	480000	96000	Yes	1	1
Private	14	Nine	Brahmin/Chettri	Brahmin/Chettri		Hinduism	Hindu		10	Secondary(9-12)	12	Secondary(9-12)	Nuclear	4	2	Married	3	0	0	0	1	0	0		Full time job		Business	Business	Full time job	Business	Business		2	0	0	1	0	0		40000	480000	20000	240000	60000	720000	180000	No	0	0
Private	15	Ten	Adibasi/janajati	Adibasi/janajati		Christianity	Non hindu		0	No formal education	0	No formal education	Nuclear	7	5	Married	3	0	0	0	1	0	0		Full time job		Agriculture	Agriculture	Unemployed	Home maker	Home maker		4	0	0	0	0	1	Brother and sister		0		0	40000	480000	68571.4	No	0	0
Private	14	Nine	Dalit	Terai/Madhesi		Hinduism	Hindu		8	Basic education(1-8)	5	Basic education(1-8)	Nuclear	4	2	Married	3	0	0	0	1	0	0		Full time job		Business	Business	Full time job	Business	Business		2	0	0	1	0	0		30000	360000	30000	360000	60000	720000	180000	Yes	1	1
Private	15	Nine	Brahmin/Chettri	Brahmin/Chettri		Hinduism	Hindu		10	Secondary(9-12)	10	Secondary(9-12)	Nuclear	3	1	Married	3	0	0	0	1	0	0		Full time job		Private job	Private job	Unemployed	Home maker	Home maker		0	1	0	0	0	0		50000	600000		0	50000	600000	200000	No	0	0
Private	15	Ten	Newar	Adibasi/janajati		Hinduism	Hindu		5	Basic education(1-8)	13	Higher Secondary and above	Nuclear	4	2	Married	3	0	0	0	1	0	0		Full time job		Business	Business	Full time job	Business	Business		2	0	0	1	0	0		30000	360000	20000	240000	50000	600000	150000	No	0	0
Private	15	Ten	Dalit	Terai/Madhesi		Hinduism	Hindu		0	No formal education	8	Basic education(1-8)	Nuclear	5	3	Married	3	0	0	0	1	0	0		Full time job		2	Daily wages	Unemployed	Home maker	Home maker		0	1	0	0	0	0		100000	1200000		0	10000	120000	24000	No	0	0
Private	15	Ten	Brahmin/Chettri	Brahmin/Chettri		Hinduism	Hindu		12	Secondary(9-12)	12	Secondary(9-12)	Nuclear	4	2	Married	1	0	1	0	0	0	0		Full time job		Private job	Private job	Unemployed	Home maker	Home maker		0	1	0	0	0	0		40000	480000		0	40000	480000	120000	No	0	0
Private	15	Ten	Adibasi/janajati	Adibasi/janajati		Hinduism	Hindu		0	No formal education	0	No formal education	Nuclear	5	3	Married	3	0	0	0	1	0	0		Full time job		Private job	Private job	Full time job	Business	Business		2	0	0	1	0	0		50000	600000	30000	360000	80000	960000	192000	No	0	0
Private	15	Ten	Adibasi/janajati	Adibasi/janajati		Buddhism	Non hindu		0	No formal education	0	No formal education	Nuclear	4	2	Married	3	0	0	0	1	0	0		Full time job		Foreign employment	Foreign employment	Full time job	Private job	Private job		2	0	0	1	0	0		50000	600000	15000	180000	65000	780000	195000	No	0	0
Private	15	Ten	Adibasi/janajati	Adibasi/janajati		Christianity	Non hindu		0	No formal education	0	No formal education	Nuclear	7	5	Married	3	0	0	0	1	0	0		Full time job		Agriculture	Agriculture	Unemployed	Home maker	Home maker		4	0	0	0	0	1	Brother and sister		0		0	40000	480000	68571.4	No	0	0
Private	15	Ten	Adibasi/janajati	Adibasi/janajati		Hinduism	Hindu		0	No formal education	0	No formal education	Nuclear	5	2	Married	4	0	0	0	0	1	0		Full time job		Home maker	Home maker	Full time job	Agriculture	Agriculture		2	0	0	1	0	0		30000	360000	20000	240000	50000	600000	120000	No	0	0
Private	15	Ten	Brahmin/Chettri	Brahmin/Chettri		Hinduism	Hindu		2	Basic education(1-8)	9	Secondary(9-12)	Nuclear	5	3	Married	3	0	0	0	1	0	0		Full time job	Driver	9	others	Full time job	Daily wages	Daily wages		2	0	0	1	0	0		35000	420000	20000	240000	55000	660000	132000	No	0	0
Private	14	Nine	Adibasi/janajati	Adibasi/janajati		Buddhism	Non hindu		18	Higher Secondary and above	18	Higher Secondary and above	Nuclear	5	3	Married	3	0	0	0	1	0	0		Full time job		Business	Business	Full time job	Business	Business		2	0	0	1	0	0		80000	960000	80000	960000	160000	1920000	384000	Yes	0	1
Private	15	Nine	Brahmin/Chettri	Brahmin/Chettri		Hinduism	Hindu		16	Higher Secondary and above	18	Higher Secondary and above	Nuclear	4	2	Married	3	0	0	0	1	0	0		Full time job		Foreign employment	Foreign employment	Full time job	Government job	Government job		2	0	0	1	0	0		100000	1200000	40000	480000	140000	1680000	420000	Yes	1	1
Private	14	Nine	Adibasi/janajati	Adibasi/janajati		Buddhism	Non hindu		10	Secondary(9-12)	10	Secondary(9-12)	Joint	8	1	Married	3	0	0	0	1	0	0		Full time job		Foreign employment	Foreign employment	Unemployed	Home maker	Home maker		0	1	0	0	0	0		50000	600000		0	50000	600000	75000	No	0	0
Private	14	Nine	Newar	Adibasi/janajati		Hinduism	Hindu		0	No formal education	0	No formal education	Nuclear	4	2	Married	3	0	0	0	1	0	0		Full time job		Private job	Private job	Full time job	Private job	Private job		2	0	0	1	0	0		50000	600000	20000	240000	70000	840000	210000	No	0	0
Private	15	Nine	Brahmin/Chettri	Brahmin/Chettri		Hinduism	Hindu		0	No formal education	10	Secondary(9-12)	Nuclear	5	3	Married	3	0	0	0	1	0	0		Full time job		Private job	Private job	Full time job	Business	Business		2	0	0	1	0	0		100000	1200000	50000	600000	150000	1800000	360000	No	0	0
Private	14	Nine	Dalit	Terai/Madhesi		Hinduism	Hindu		10	Secondary(9-12)	10	Secondary(9-12)	Nuclear	5	3	Married	3	0	0	0	1	0	0		Full time job	Carpenter	9	others	Full time job	Business	Business		2	0	0	1	0	0		300000	3600000	15000	180000	315000	3780000	756000	No	0	0
Private	15	Ten	Brahmin/Chettri	Brahmin/Chettri		Hinduism	Hindu		0	No formal education	0	No formal education	Nuclear	4	2	Married	3	0	0	0	1	0	0		Full time job		Business	Business	Full time job	Daily wages	Daily wages		2	0	0	1	0	0		50000	600000	20000	240000	70000	840000	210000	No	0	0
Private	14	Nine	Brahmin/Chettri	Brahmin/Chettri		Hinduism	Hindu		12	Secondary(9-12)	16	Higher Secondary and above	Nuclear	3	1	Married	3	0	0	0	1	0	0		Full time job		Business	Business	Part time job	Business	Business		2	0	0	1	0	0		100000	1200000	30000	360000	130000	1560000	520000	No	0	0
Private	14	Nine	Brahmin/Chettri	Brahmin/Chettri		Hinduism	Hindu		16	Higher Secondary and above	16	Higher Secondary and above	Nuclear	3	1	Married	3	0	0	0	1	0	0		Full time job		Government job	Government job	Full time job	Business	Business		2	0	0	1	0	0		50000	600000	50000	600000	100000	1200000	400000	No	0	0
Private	15	Nine	Brahmin/Chettri	Brahmin/Chettri		Hinduism	Hindu		10	Secondary(9-12)	12	Secondary(9-12)	Nuclear	4	2	Married	3	0	0	0	1	0	0		Full time job		Business	Business	Full time job	Business	Business		2	0	0	1	0	0		200000	2400000	100000	1200000	300000	3600000	900000	No	0	0
Private	14	Nine	Brahmin/Chettri	Brahmin/Chettri		Hinduism	Hindu		0	No formal education	10	Secondary(9-12)	Nuclear	4	2	Married	3	0	0	0	1	0	0		Full time job		Business	Business	Full time job	Business	Business		2	0	0	1	0	0		200000	2400000	100000	1200000	300000	3600000	900000	No	0	0
Private	15	Ten	Adibasi/janajati	Adibasi/janajati		Buddhism	Non hindu		5	Basic education(1-8)	10	Secondary(9-12)	Nuclear	4	2	Married	3	0	0	0	1	0	0		Full time job		Business	Business	Full time job	Business	Business		2	0	0	1	0	0		50000	600000	30000	360000	80000	960000	240000	No	0	0
Private	15	Ten	Newar	Adibasi/janajati		Hinduism	Hindu		12	Secondary(9-12)	16	Higher Secondary and above	Nuclear	4	2	Married	3	0	0	0	1	0	0		Full time job		Government job	Government job	Full time job	Private job	Private job		2	0	0	1	0	0		80000	960000	40000	480000	120000	1440000	360000	No	0	0
Private	15	Nine	Adibasi/janajati	Adibasi/janajati		Hinduism	Hindu		5	Basic education(1-8)	10	Secondary(9-12)	Joint	6	2	Married	3	0	0	0	1	0	0		Full time job		Daily wages	Daily wages	Full time job	Business	Business		2	0	0	1	0	0		70000	840000	50000	600000	120000	1440000	240000	No	0	0
Private	14	Nine	Adibasi/janajati	Adibasi/janajati		Buddhism	Non hindu		12	Secondary(9-12)	16	Higher Secondary and above	Nuclear	6	4	Married	3	0	0	0	1	0	0		Full time job		Business	Business	Unemployed	Home maker	Home maker		0	1	0	0	0	0		100000	1200000		0	100000	1200000	200000	No	0	0
Private	15	Ten	Brahmin/Chettri	Brahmin/Chettri		Hinduism	Hindu		16	Higher Secondary and above	16	Higher Secondary and above	Nuclear	4	2	Married	1 3	0	1	0	1	0	0		Full time job		Private job	Private job	Full time job	Private job	Private job		2	0	0	1	0	0		80000	960000	70000	840000	150000	1800000	450000	No	0	0
Private	14	Nine	Brahmin/Chettri	Brahmin/Chettri		Hinduism	Hindu		0	No formal education	0	No formal education	Nuclear	4	2	Married	3	0	0	0	1	0	0		Full time job		Business	Business	Full time job	Daily wages	Daily wages		2	0	0	1	0	0		50000	600000	20000	240000	70000	840000	210000	No	0	0
Private	15	Ten	Brahmin/Chettri	Brahmin/Chettri		Hinduism	Hindu		10	Secondary(9-12)	10	Secondary(9-12)	Joint	10	4	Married	3	0	0	0	1	0	0		Part time job		Private job	Private job	Full time job	Government job	Government job		2	0	0	1	0	0		30000	360000	40000	480000	70000	840000	84000	Yes	1	1
Private	15	Ten	Brahmin/Chettri	Brahmin/Chettri		Buddhism	Non hindu		12	Secondary(9-12)	12	Secondary(9-12)	Nuclear	4	2	Married	3	0	0	0	1	0	0		Full time job		Private job	Private job	Full time job	Business	Business		2	0	0	1	0	0		40000	480000	25000	300000	65000	780000	195000	No	0	0
Private	15	Ten	Adibasi/janajati	Adibasi/janajati		Christianity	Non hindu		10	Secondary(9-12)	12	Secondary(9-12)	Nuclear	5	3	Married	3	0	0	0	1	0	0		Full time job		Foreign employment	Foreign employment	Part time job	Daily wages	Daily wages		2	0	0	1	0	0		80000	960000	20000	240000	100000	1200000	240000	Yes	0	0
Private	15	Ten	Newar	Adibasi/janajati		Hinduism	Hindu		10	Secondary(9-12)	12	Secondary(9-12)	Nuclear	4	2	Married	3	0	0	0	1	0	0		Full time job		Business	Business	Unemployed	Home maker	Home maker		0	1	0	0	0	0		80000	960000		0	80000	960000	240000	Yes	0	0
Private	15	Ten	Brahmin/Chettri	Brahmin/Chettri		Hinduism	Hindu		10	Secondary(9-12)	12	Secondary(9-12)	Nuclear	4	2	Married	3	0	0	0	1	0	0		Full time job	Driver	9	others	Part time job	Daily wages	Daily wages		2	0	0	1	0	0		70000	840000	8000	96000	78000	936000	234000	Yes	0	1
Private	15	Ten	Newar	Adibasi/janajati		Hinduism	Hindu		10	Secondary(9-12)	12	Secondary(9-12)	Nuclear	4	2	Married	3	0	0	0	1	0	0		Full time job		Private job	Private job	Unemployed	Home maker	Home maker		0	1	0	0	0	0		30000	360000		0	30000	360000	90000	Yes	0	0
Private	15	Ten	Adibasi/janajati	Adibasi/janajati		Buddhism	Non hindu		10	Secondary(9-12)	8	Basic education(1-8)	Joint	8	12	Married	3	0	0	0	1	0	0		Full time job		Foreign employment	Foreign employment	Full time job	Private job	Private job		2	0	0	1	0	0		100000	1200000	20000	240000	120000	1440000	180000	Yes	0	1
Private	15	Ten	Brahmin/Chettri	Brahmin/Chettri		Hinduism	Hindu		10	Secondary(9-12)	16	Higher Secondary and above	Nuclear	4	2	Married	3	0	0	0	1	0	0		Full time job		Private job	Private job	Unemployed	Home maker	Home maker		0	1	0	0	0	0		300000	3600000		0	300000	3600000	900000	No	0	0
Private	15	Ten	Newar	Adibasi/janajati		Hinduism	Hindu		10	Secondary(9-12)	10	Secondary(9-12)	Nuclear	2	1	Seperated	3	0	0	0	1	0	0		Unemployed			others	Full time job	Building construction	Daily wages		1	0	1	0	0	0			0	30000	360000	30000	360000	180000	Yes	1	1
Private	15	Ten	Adibasi/janajati	Adibasi/janajati		Hinduism	Hindu		8	Basic education(1-8)	8	Basic education(1-8)	Nuclear	5	3	Married	3	0	0	0	1	0	0		Full time job		Agriculture	Agriculture	Full time job	Agriculture	Agriculture		2	0	0	1	0	0		35000	420000	35000	420000	70000	840000	168000	Yes	1	1
Private	15	Ten	Brahmin/Chettri	Brahmin/Chettri		Hinduism	Hindu		10	Secondary(9-12)	10	Secondary(9-12)	Nuclear	4	2	Married	3	0	0	0	1	0	0		Part time job	Chef	9	others	Part time job	Private job	Private job		2	0	0	1	0	0		0	0	0	0	0	0	0	Yes	0	0
Private	15	Ten	Brahmin/Chettri	Brahmin/Chettri		Hinduism	Hindu		0	No formal education	4	Basic education(1-8)	Nuclear	5	3	Married	3	0	0	0	1	0	0		Full time job		Daily wages	Daily wages	Unemployed	Home maker	Home maker		0	1	0	0	0	0		50000	600000		0	50000	600000	120000	Yes	1	1
Private	15	Ten	Adibasi/janajati	Adibasi/janajati		Hinduism	Hindu		10	Secondary(9-12)	10	Secondary(9-12)	Joint	5	2	Married	3	0	0	0	1	0	0		Part time job		Private job	Private job	Part time job	Private job	Private job		2	0	0	1	0	0		40000	480000	30000	360000	70000	840000	168000	Yes	1	1
Private	14	Ten	Adibasi/janajati	Adibasi/janajati		Buddhism	Non hindu		10	Secondary(9-12)	12	Secondary(9-12)	Nuclear	4	3	Married	3	0	0	0	1	0	0		Full time job		Business	Business	Full time job	Daily wages	Daily wages		2	0	0	1	0	0		40000	480000	15000	180000	65000	780000	195000	No	0	0
Private	14	Ten	Newar	Adibasi/janajati		Hinduism	Hindu		10	Secondary(9-12)	18	Higher Secondary and above	Joint	7	1	Married	3	0	0	0	1	0	0		Full time job		Government job	Government job	Unemployed	Home maker	Home maker		0	1	0	0	0	0		60000	720000		0	60000	720000	102857	No	0	0
Private	14	Nine	Adibasi/janajati	Adibasi/janajati		Buddhism	Non hindu		1	Basic education(1-8)	12	Secondary(9-12)	Nuclear	4	2	Married	3	0	0	0	1	0	0		Full time job		Foreign employment	Foreign employment	Unemployed	Home maker	Home maker		0	1	0	0	0	0		100000	1200000		0	100000	1200000	300000	Yes	0	1
Private	15	Ten	Brahmin/Chettri	Brahmin/Chettri		Hinduism	Hindu		10	Secondary(9-12)	9	Secondary(9-12)	Nuclear	5	2	Married	3	0	0	0	1	0	0		Full time job		2	Daily wages	Unemployed	Home maker	Home maker		0	1	0	0	0	0		0	0		0	0	0	0	No	0	0
Private	15	Ten	Brahmin/Chettri	Brahmin/Chettri		Hinduism	Hindu		10	Secondary(9-12)	10	Secondary(9-12)	Joint	10	2	Married	3	0	0	0	1	0	0		Full time job		Government job	Government job	Full time job	Private job	Private job		2	0	0	1	0	0		35000	420000	35000	420000	80000	960000	96000	Yes	0	0
Private	15	Nine	Brahmin/Chettri	Brahmin/Chettri		Hinduism	Hindu		10	Secondary(9-12)	8	Basic education(1-8)	Joint	10	2	Married	3	0	0	0	1	0	0		Full time job		Private job	Private job	Full time job	Private job	Private job		2	0	0	1	0	0		30000	360000	30000	360000	100000	1200000	120000	No	0	0
Private	15	Ten	Brahmin/Chettri	Brahmin/Chettri		Hinduism	Hindu		8	Basic education(1-8)	10	Secondary(9-12)	Nuclear	4	2	Married	3	0	0	0	1	0	0		Full time job		Government job	Government job	Unemployed	Home maker	Home maker		0	1	0	0	0	0		32000	384000		0	32000	384000	96000	Yes	0	0
Private	14	Nine	Adibasi/janajati	Adibasi/janajati		Buddhism	Non hindu		10	Secondary(9-12)	5	Basic education(1-8)	Nuclear	4	2	Married	3	0	0	0	1	0	0		Full time job		Government job	Government job	Full time job	Private job	Private job		2	0	0	1	0	0		50000	600000	60000	720000	110000	1320000	330000	No	0	0
Private	15	Ten	Adibasi/janajati	Adibasi/janajati		Hinduism	Hindu		4	Basic education(1-8)	10	Secondary(9-12)	Nuclear	4	2	Married	3	0	0	0	1	0	0		Full time job		Private job	Private job	Full time job	Private job	Private job		2	0	0	1	0	0		0	0	0	0	0	0	0	Yes	0	1
Private	15	Nine	Adibasi/janajati	Adibasi/janajati		Buddhism	Non hindu		0	No formal education	0	No formal education	Nuclear	6	4	Married	3	0	0	0	1	0	0		Full time job		2	Daily wages	Unemployed	Home maker	Home maker		0 4	1	0	0	0	1	Brother		0		0	100000	1200000	200000	Yes	0	0
Private	15	Nine	Dalit	Terai/Madhesi		Hinduism	Hindu		12	Secondary(9-12)	12	Secondary(9-12)	Nuclear	4	2	Married	3	0	0	0	1	0	0		Full time job		Private job	Private job	Full time job	Private job	Private job		2	0	0	1	0	0		40000	480000	40000	480000	80000	960000	240000	Yes	0	0
Private	15	Ten	Adibasi/janajati	Adibasi/janajati		Others	Non hindu	Kirat	0	No formal education	0	No formal education	Nuclear	3	2	Widow	3	0	0	0	1	0	0		Full time job	00	9	others	Unemployed	Home maker	Home maker		4	0	0	0	0	1	Brother		0		0	0	0	0	No	0	0
Government	15	Ten	Terai/Madhesi	Dalit and others		Hinduism	Hindu		0	No formal education	6	Basic education(1-8)	Nuclear	5	3	Married	3	0	0	0	1	0	0		Full time job		2	Daily wages	Part time job	Home maker	Home maker		0	1	0	0	0	0		20000	240000		0	25000	300000	60000	No	0	0
Government	15	Ten	Adibasi/janajati	Adibasi/janajati		Buddhism	Non hindu		8	Basic education(1-8)	8	Basic education(1-8)	Nuclear	5	3	Married	3	0	0	0	1	0	0		Full time job		Foreign employment	Foreign employment	Part time job	Home maker	Home maker		2	0	0	1	0	0		50000	600000	25000	300000	75000	900000	180000	No	0	0
Government	15	Nine	Brahmin/Chettri	Brahmin/Chettri		Christianity	Non hindu		10	Secondary(9-12)	10	Secondary(9-12)	Nuclear	6	1	Widow	3	0	0	0	1	0	0		Unemployed			others	Unemployed		Others		3	0	0	0	1	0			0		0	0	0	0	Yes	1	1
Government	15	Nine	Dalit	Terai/Madhesi		Hinduism	Hindu		0	No formal education	0	No formal education	Joint	5	3	Married	1	0	1	0	0	0	0		Full time job		Agriculture	Agriculture	Unemployed	Home maker	Home maker		0	1	0	0	0	0		20000	240000		0	20000	240000	48000	Yes	1	1
Government	15	Ten	Brahmin/Chettri	Brahmin/Chettri		Hinduism	Hindu		5	Basic education(1-8)	4	Basic education(1-8)	Nuclear	4	3	Widow	3	0	0	0	1	0	0		Unemployed			others	Full time job	Business	Business		1	0	1	0	0	0			0	25000	300000	40000	480000	120000	Yes	1	1
Government	15	Nine	Brahmin/Chettri	Brahmin/Chettri		Hinduism	Hindu		12	Secondary(9-12)	12	Secondary(9-12)	Joint	6	1	Married	3	0	0	0	1	0	0		Full time job		Government job	Government job	Unemployed	Home maker	Home maker		0 1 2	1	1	1	0	0			0		0	20000	240000	40000	Yes	1	1
Government	15	Ten	Adibasi/janajati	Adibasi/janajati		Hinduism	Hindu		10	Secondary(9-12)	9	Secondary(9-12)	Nuclear	3	2	Seperated	3	0	0	0	1	0	0		Unemployed		others	others	Full time job	Private job	Private job		1	0	1	0	0	0			0	30000	360000	30000	360000	120000	Yes	1	1
Government	15	Ten	Dalit	Terai/Madhesi		Hinduism	Hindu		0	No formal education	10	Secondary(9-12)	Nuclear	4	2	Married	3	0	0	0	1	0	0		Full time job		Foreign employment	Foreign employment	Full time job	Business	Business		2	0	0	1	0	0		40000	480000	30000	360000	45000	540000	135000	Yes	1	0
Government	15	Ten	Dalit	Terai/Madhesi		Hinduism	Hindu		12	Secondary(9-12)	12	Secondary(9-12)	Nuclear	5	3	Married	3	0	0	0	1	0	0		Full time job		Private job	Private job	Full time job	Private job	Private job		2	0	0	1	0	0		40000	480000	30000	360000	70000	840000	168000	Yes	0	0
Government	15	Ten	Adibasi/janajati	Adibasi/janajati		Others	Non hindu	KIRAT	10	Secondary(9-12)	8	Basic education(1-8)	Nuclear	5	2	Married	3	0	0	0	1	0	0		Full time job		Private job	Private job	Part time job	Private job	Private job		2	0	0	1	0	0		50000	600000	25000	300000	75000	900000	180000	Yes	1	1
Government	15	Ten	Brahmin/Chettri	Brahmin/Chettri		Hinduism	Hindu		5	Basic education(1-8)	12	Secondary(9-12)	Joint	7	4	Married	1 3	0	1	0	1	0	0		Full time job		Agriculture	Agriculture	Full time job	Agriculture	Agriculture		3	0	0	0	1	0			0		0	0	0	0	Yes	1	1
Government	15	Nine	Dalit	Terai/Madhesi		Hinduism	Hindu		10	Secondary(9-12)	10	Secondary(9-12)	Nuclear	5	3	Married	3	0	0	0	1	0	0		Full time job		Private job	Private job	Full time job	Private job	Private job		2	0	0	1	0	0		10000	120000	15000	180000	25000	300000	60000	Yes	0	1
Government	15	Nine	Dalit	Terai/Madhesi		Hinduism	Hindu		0	No formal education	0	No formal education	Nuclear	9	7	Married	3	0	0	0	1	0	0		Full time job		Business	Business	Full time job	Agriculture	Agriculture		0	1	0	0	0	0		50000	600000		0	50000	600000	66666.7	No	0	0
Government	15	Nine	Dalit	Terai/Madhesi		Hinduism	Hindu		0	No formal education	0	No formal education	Nuclear	4	2	Married	3	0	0	0	1	0	0		Full time job		Daily wages	Daily wages	Full time job	Private job	Private job		2	0	0	1	0	0		50000	600000	22000	264000	72000	864000	216000	No	0	0
Government	14	Nine	Brahmin/Chettri	Brahmin/Chettri		Hinduism	Hindu		12	Secondary(9-12)	12	Secondary(9-12)	Joint	6	4	Married	3	0	0	0	1	0	0		Full time job		Government job	Government job	Unemployed	Home maker	Home maker		2	0	0	1	0	0		20000	240000	8	96	20000	240000	40000	Yes	1	1
Government	15	Nine	Dalit	Terai/Madhesi		Hinduism	Hindu		0	No formal education	0	No formal education	Joint	5	3	Married	3	0	0	0	1	0	0		Full time job		Business	Business	Part time job	Home maker	Home maker		2	0	0	1	0	0		20000	240000	10000	120000	50000	600000	120000	Yes	0	1
Government	15	Ten	Brahmin/Chettri	Brahmin/Chettri		Hinduism	Hindu		0	No formal education	0	No formal education	Nuclear	4	3	Widow	3	0	0	0	1	0	0		Unemployed			others	Full time job	Daily wages	Daily wages		1	0	1	0	0	0			0	20000	240000	20000	240000	60000	Yes	1	0
Government	15	Ten	Brahmin/Chettri	Brahmin/Chettri		Hinduism	Hindu		0	No formal education	0	No formal education	Nuclear	4	2	Married	1	0	1	0	0	0	0		Full time job		Private job	Private job	Full time job	Home maker	Home maker		2	0	0	1	0	0		15000	180000	15000	180000	30000	360000	90000	No	0	0
Government	15	Ten	Brahmin/Chettri	Brahmin/Chettri		Hinduism	Hindu		0	No formal education	3	Basic education(1-8)	Joint	7	3	Married	3	0	0	0	1	0	0		Full time job		Foreign employment	Foreign employment	Part time job	Home maker	Home maker		2	0	0	1	0	0		15000	180000	5000	60000	20000	240000	34285.7	No	0	0
Government	15	Nine	Brahmin/Chettri	Brahmin/Chettri		Hinduism	Hindu		18	Higher Secondary and above	18	Higher Secondary and above	Nuclear	4	2	Married	3	0	0	0	1	0	0		Full time job		Government job	Government job	Full time job	Business	Business		2	0	0	1	0	0		40000	480000	35000	420000	75000	900000	225000	Yes	1	1
Government	14	Nine	Brahmin/Chettri	Brahmin/Chettri		Hinduism	Hindu		0	No formal education	10	Secondary(9-12)	Nuclear	3	3	Seperated	3	0	0	0	1	0	0		Full time job		2	Daily wages	Part time job	Daily wages	Daily wages		1	0	1	0	0	0			0	13000	156000	13000	156000	52000	Yes	1	1
Government	15	Ten	Brahmin/Chettri	Brahmin/Chettri		Hinduism	Hindu		10	Secondary(9-12)	10	Secondary(9-12)	Joint	5	3	Seperated	3	0	0	0	1	0	0		Part time job		Private job	Private job	Unemployed	Home maker	Home maker		0	1	0	0	0	0		40000	480000		0	40000	480000	96000	Yes	1	1
Private	15	Ten	Brahmin/Chettri	Brahmin/Chettri		Hinduism	Hindu		16	Higher Secondary and above	16	Higher Secondary and above	Joint	8	2	Married	3	0	0	0	1	0	0		Full time job		Private job	Private job	Full time job	Private job	Private job		2 4	0	0	1	0	1	Kaka, kaki		0		0	150000	1800000	225000	Yes	0	1
Private	15	Nine	Brahmin/Chettri	Brahmin/Chettri		Hinduism	Hindu		12	Secondary(9-12)	12	Secondary(9-12)	Nuclear	4	1	Married	1 3	0	1	0	1	0	0		Full time job		Government job	Government job	Full time job	Private job	Private job		2	0	0	1	0	0		35000	420000	15000	180000	50000	600000	150000	Yes	1	1
Private	15	Ten	Brahmin/Chettri	Brahmin/Chettri		Hinduism	Hindu		0	No formal education	12	Secondary(9-12)	Nuclear	5	3	Married	3	0	0	0	1	0	0		Full time job		Business	Business	Unemployed	Home maker	Home maker		0	1	0	0	0	0		40000	480000		0	40000	480000	96000	No	0	0
Private	15	Ten	Dalit	Terai/Madhesi		Hinduism	Hindu		2	Basic education(1-8)	4	Basic education(1-8)	Nuclear	5	3	Married	3	0	0	0	1	0	0		Full time job		Government job	Government job	Unemployed	Home maker	Home maker		0	1	0	0	0	0		30000	360000		0	30000	360000	72000	No	0	0
Private	15	Ten	Brahmin/Chettri	Brahmin/Chettri		Hinduism	Hindu		10	Secondary(9-12)	16	Higher Secondary and above	Nuclear	3	1	Married	3	0	0	0	1	0	0		Full time job		Private job	Private job	Unemployed	Home maker	Home maker		0	1	0	0	0	0		40000	480000		0	40000	480000	160000	Yes	0	1
Private	14	Nine	Terai/Madhesi	Dalit and others		Hinduism	Hindu		12	Secondary(9-12)	12	Secondary(9-12)	Nuclear	4	2	Married	3	0	0	0	1	0	0		Full time job		Private job	Private job	Unemployed	Home maker	Home maker		0	1	0	0	0	0		250000	3000000		0	250000	3000000	750000	Yes	1	1
Private	15	Ten	Adibasi/janajati	Adibasi/janajati		Hinduism	Hindu		0	No formal education	10	Secondary(9-12)	Nuclear	5	2	Married	1	0	1	0	0	0	0		Full time job		Foreign employment	Foreign employment	Full time job	Agriculture	Agriculture		2	0	0	1	0	0		200000	2400000	10000	120000	210000	2520000	504000	No	0	0
Private	14	Nine	Brahmin/Chettri	Brahmin/Chettri		Hinduism	Hindu		12	Secondary(9-12)	12	Secondary(9-12)	Nuclear	4	2	Married	3	0	0	0	1	0	0		Full time job		Business	Business	Full time job	Government job	Government job		2	0	0	1	0	0		200000	2400000	25000	300000	225000	2700000	675000	No	0	0
Private	14	Nine	Adibasi/janajati	Adibasi/janajati		Buddhism	Non hindu		11	Secondary(9-12)	12	Secondary(9-12)	Nuclear	5	2	Married	3	0	0	0	1	0	0		Full time job		Business	Business	Part time job	Others	Others	Tailoring	2	0	0	1	0	0		50000	600000	30000	360000	80000	960000	192000	Yes	1	1
Private	15	Nine	Adibasi/janajati	Adibasi/janajati		Hinduism	Hindu		8	Basic education(1-8)	10	Secondary(9-12)	Nuclear	4	2	Married	1 3	0	1	0	1	0	0		Full time job		Private job	Private job	Unemployed	Home maker	Home maker		0	1	0	0	0	0		50000	600000		0	50000	600000	150000	Yes	1	1
Private	14	Nine	Brahmin/Chettri	Brahmin/Chettri		Hinduism	Hindu		12	Secondary(9-12)	10	Secondary(9-12)	Nuclear	4	2	Married	1 3	0	1	0	1	0	0		Full time job		Government job	Government job	Full time job	Government job	Government job		2	0	0	1	0	0		35000	420000	34000	408000	69000	828000	207000	Yes	1	1
Private	15	Ten	Brahmin/Chettri	Brahmin/Chettri		Hinduism	Hindu		10	Secondary(9-12)	10	Secondary(9-12)	Nuclear	5	3	Married	3	0	0	0	1	0	0		Full time job		Government job	Government job	Full time job	Business	Business		2	0	0	1	0	0		40000	480000	20000	240000	60000	720000	144000	Yes	0	1
Private	15	Ten	Terai/Madhesi	Dalit and others		Hinduism	Hindu		9	Secondary(9-12)	10	Secondary(9-12)	Nuclear	6	4	Married	3	0	0	0	1	0	0		Full time job		Government job	Government job	Full time job	Business	Business		2 4	0	0	1	0	1	Didi		0		0	50000	600000	100000	No	0	0
Private	14	Nine	Brahmin/Chettri	Brahmin/Chettri		Hinduism	Hindu		12	Secondary(9-12)	12	Secondary(9-12)	Nuclear	4	2	Married	3	0	0	0	1	0	0		Full time job		Private job	Private job	Full time job	Business	Business		2	0	0	1	0	0		40000	480000	40000	480000	80000	960000	240000	No	0	0
Private	15	Nine	Brahmin/Chettri	Brahmin/Chettri		Hinduism	Hindu		9	Secondary(9-12)	12	Secondary(9-12)	Nuclear	4	2	Married	3	0	0	0	1	0	0		Full time job		Foreign employment	Foreign employment	Unemployed	Home maker	Home maker		0	1	0	0	0	0		50000	600000		0	50000	600000	150000	No	0	0
Private	15	Ten	Brahmin/Chettri	Brahmin/Chettri		Hinduism	Hindu		12	Secondary(9-12)	12	Secondary(9-12)	Nuclear	5	3	Married	3	0	0	0	1	0	0		Full time job		Business	Business	Unemployed	Home maker	Home maker		0	1	0	0	0	0		30000	360000		0	30000	360000	72000	Yes	1	1
Private	14	Ten	Brahmin/Chettri	Brahmin/Chettri		Hinduism	Hindu		12	Secondary(9-12)	10	Secondary(9-12)	Joint	10	2	Married	3	0	0	0	1	0	0		Full time job		Agriculture	Agriculture	Full time job	Agriculture	Agriculture		2 4	0	0	1	0	1	Uncle, brother		0		0	60000	720000	72000	Yes	0	1
Private	14	Nine	Newar	Adibasi/janajati		Hinduism	Hindu		10	Secondary(9-12)	10	Secondary(9-12)	Nuclear	6	4	Married	3	0	0	0	1	0	0		Full time job		Business	Business	Unemployed	Home maker	Home maker		0	1	0	0	0	0		60000	720000		0	60000	720000	120000	No	0	0
Private	15	Ten	Brahmin/Chettri	Brahmin/Chettri		Hinduism	Hindu		10	Secondary(9-12)	10	Secondary(9-12)	Nuclear	4	2	Married	3	0	0	0	1	0	0		Full time job		Government job	Government job	Full time job	Private job	Private job		2	0	0	1	0	0		40000	480000	20000	240000	60000	720000	180000	Yes	1	1
Private	14	Nine	Adibasi/janajati	Adibasi/janajati		Buddhism	Non hindu		0	No formal education	0	No formal education	Nuclear	4	2	Married	3	0	0	0	1	0	0		Part time job	Driver	9	others	Part time job	Daily wages	Daily wages		2	0	0	1	0	0		30000	360000	20000	240000	50000	600000	150000	No	0	0
Private	14	Nine	Brahmin/Chettri	Brahmin/Chettri		Hinduism	Hindu		0	No formal education	0	No formal education	Nuclear	5	3	Married	3	0	0	0	1	0	0		Full time job		Government job	Government job	Unemployed	Home maker	Home maker		0	1	0	0	0	0		0	0		0	0	0	0	No	0	0
Private	14	Nine	Adibasi/janajati	Adibasi/janajati		Buddhism	Non hindu		10	Secondary(9-12)	12	Secondary(9-12)	Joint	7	1	Married	3	0	0	0	1	0	0		Full time job		Business	Business	Unemployed	Home maker	Home maker		0	1	0	0	0	0		40000	480000		0	40000	480000	68571.4	No	0	0
Private	14	Nine	Brahmin/Chettri	Brahmin/Chettri		Hinduism	Hindu		12	Secondary(9-12)	16	Higher Secondary and above	Nuclear	4	2	Married	3	0	0	0	1	0	0		Full time job		Business	Business	Full time job	Business	Business		2	0	0	1	0	0		50000	600000	30000	360000	80000	960000	240000	Yes	0	1
Private	15	Ten	Newar	Adibasi/janajati		Hinduism	Hindu		10	Secondary(9-12)	16	Higher Secondary and above	Nuclear	5	3	Married	4	0	0	0	0	1	0		Full time job		Business	Business	Full time job	Business	Business		2	0	0	1	0	0		50000	600000	20000	240000	70000	840000	168000	Yes	1	1
Private	14	Ten	Brahmin/Chettri	Brahmin/Chettri		Hinduism	Hindu		10	Secondary(9-12)	10	Secondary(9-12)	Nuclear	5	4	Married	3	0	0	0	1	0	0		Full time job		Foreign employment	Foreign employment	Unemployed	Home maker	Home maker		0	1	0	0	0	0		0	0		0	0	0	0	Yes	1	1
Private	14	Nine	Brahmin/Chettri	Brahmin/Chettri		Hinduism	Hindu		16	Higher Secondary and above	16	Higher Secondary and above	Nuclear	4	2	Married	3	0	0	0	1	0	0		Full time job		Business	Business	Unemployed	Home maker	Home maker		0	1	0	0	0	0		80000	960000		0	80000	960000	240000	No	0	0
Private	15	Ten	Brahmin/Chettri	Brahmin/Chettri		Hinduism	Hindu		10	Secondary(9-12)	10	Secondary(9-12)	Nuclear	6	4	Married	3	0	0	0	1	0	0		Full time job		Business	Business	Unemployed	Home maker	Home maker		0 4	1	0	0	0	1	Brother and sister		0		0	150000	1800000	300000	Yes	1	1
Private	14	Nine	Brahmin/Chettri	Brahmin/Chettri		Hinduism	Hindu		10	Secondary(9-12)	0	No formal education	Nuclear	4	2	Widow	3	0	0	0	1	0	0		Unemployed			others	Full time job	Home maker	Home maker		1	0	1	0	0	0			0	60000	720000	60000	720000	180000	No	0	0
Private	15	Ten	Brahmin/Chettri	Brahmin/Chettri		Hinduism	Hindu		10	Secondary(9-12)	10	Secondary(9-12)	Nuclear	4	2	Married	3	0	0	0	1	0	0		Full time job		Private job	Private job	Full time job	I dont know	Others		2	0	0	1	0	0		0	0	20000	240000	20000	240000	60000	No	0	0
Private	14	Ten	Brahmin/Chettri	Brahmin/Chettri		Hinduism	Hindu		10	Secondary(9-12)	5	Basic education(1-8)	Nuclear	5	1	Married	3	0	0	0	1	0	0		Full time job	Tour and travel	9	others	Unemployed	Home maker	Home maker		0	1	0	0	0	0		0	0		0	0	0	0	Yes	1	0
Private	15	Ten	Brahmin/Chettri	Brahmin/Chettri		Hinduism	Hindu		9	Secondary(9-12)	16	Higher Secondary and above	Joint	6	1	Married	1 3	0	1	0	1	0	0		Full time job		Business	Business	Full time job	Business	Business		0	1	0	0	0	0		0	0		0	0	0	0	No	0	0
Private	15	Ten	Brahmin/Chettri	Brahmin/Chettri		Hinduism	Hindu		12	Secondary(9-12)	16	Higher Secondary and above	Nuclear	4	1	Married	1	0	1	0	0	0	0		Full time job		Foreign employment	Foreign employment	Full time job	Foreign Employment	Foreign Employment		2	0	0	1	0	0		0	0	0	0	0	0	0	Yes	1	1
Private	15	Ten	Brahmin/Chettri	Brahmin/Chettri		Hinduism	Hindu		3	Basic education(1-8)	5	Basic education(1-8)	Nuclear	5	3	Married	3	0	0	0	1	0	0		Full time job		Business	Business	Unemployed	Home maker	Home maker		0	1	0	0	0	0		35000	420000		0	35000	420000	84000	No	0	0
Private	15	Ten	Brahmin/Chettri	Brahmin/Chettri		Hinduism	Hindu		10	Secondary(9-12)	16	Higher Secondary and above	Nuclear	5	3	Married	3	0	0	0	1	0	0		Full time job		Government job	Government job	Full time job	Private job	Private job		2	0	0	1	0	0		60000	720000	30000	360000	90000	1080000	216000	No	0	0
Private	15	Ten	Brahmin/Chettri	Brahmin/Chettri		Hinduism	Hindu		0	No formal education	0	No formal education	Nuclear	4	2	Married	3	0	0	0	1	0	0		Full time job		Foreign employment	Foreign employment	Full time job	Private job	Private job		2	0	0	1	0	0		60000	720000	25000	300000	85000	1020000	255000	No	0	0
Private	15	Ten	Brahmin/Chettri	Brahmin/Chettri		Hinduism	Hindu		11	Secondary(9-12)	12	Secondary(9-12)	Nuclear	4	2	Married	3	0	0	0	1	0	0		Full time job		Business	Business	Full time job	Private job	Private job		2	0	0	1	0	0		35000	420000	20000	240000	55000	660000	165000	No	0	0
Private	15	Ten	Brahmin/Chettri	Brahmin/Chettri		Hinduism	Hindu		12	Secondary(9-12)	12	Secondary(9-12)	Nuclear	3	1	Married	3	0	0	0	1	0	0		Full time job		Private job	Private job	Unemployed	Home maker	Home maker		0	1	0	0	0	0		50000	600000		0	50000	600000	200000	No	0	0
Private	15	Ten	Brahmin/Chettri	Brahmin/Chettri		Hinduism	Hindu		16	Higher Secondary and above	18	Higher Secondary and above	Nuclear	4	2	Married	0 3	1	0	0	1	0	0		Full time job		Business	Business	Full time job	Business	Business		2	0	0	1	0	0		0	0	0	0	0	0	0	Yes	1	1
Private	15	Ten	Newar	Adibasi/janajati		Hinduism	Hindu		10	Secondary(9-12)	10	Secondary(9-12)	Joint	9	2	Married	3	0	0	0	1	0	0		Full time job		Private job	Private job	Unemployed	Home maker	Home maker		4	0	0	0	0	1	0		0		0	0	0	0	No	0	0
Private	15	Ten	Brahmin/Chettri	Brahmin/Chettri		Hinduism	Hindu		10	Secondary(9-12)	10	Secondary(9-12)	Nuclear	5	1	Married	3	0	0	0	1	0	0		Full time job		Business	Business	Full time job	Business	Business		2	0	0	1	0	0		0	0	0	0	0	0	0	Yes	0	0
Private	14	Ten	Brahmin/Chettri	Brahmin/Chettri		Hinduism	Hindu		16	Higher Secondary and above	16	Higher Secondary and above	Nuclear	4	2	Married	3	0	0	0	1	0	0		Full time job		others	others	Unemployed	Home maker	Home maker		0	1	0	0	0	0		0	0		0	0	0	0	Yes	1	1
Private	15	Ten	Brahmin/Chettri	Brahmin/Chettri		Hinduism	Hindu		13	Higher Secondary and above	16	Higher Secondary and above	Nuclear	3	1	Married	1 3	0	1	0	1	0	0		Full time job		Private job	Private job	Part time job	I dont know	Others		0	1	0	0	0	0		100000	1200000		0	100000	1200000	400000	No	0	0
Private	15	Ten	Brahmin/Chettri	Brahmin/Chettri		Hinduism	Hindu		10	Secondary(9-12)	0	No formal education	Nuclear	5	2	Married	3	0	0	0	1	0	0		Full time job		others	others	Unemployed	Home maker	Home maker		0	1	0	0	0	0		80000	960000		0	80000	960000	192000	No	0	0
Private	15	Ten	Newar	Adibasi/janajati		Hinduism	Hindu		0	No formal education	0	No formal education	Nuclear	6	4	Married	3	0	0	0	1	0	0		Full time job		others	others	Full time job	I dont know	Others		2	0	0	1	0	0		0	0	0	0	0	0	0	No	0	0
Private	15	Ten	Adibasi/janajati	Adibasi/janajati		Hinduism	Hindu		12	Secondary(9-12)	12	Secondary(9-12)	Nuclear	5	2	Married	3	0	0	0	1	0	0		Full time job		Foreign employment	Foreign employment	Unemployed	Home maker	Home maker		0	1	0	0	0	0		0	0		0	0	0	0	Yes	1	1
Private	14	Ten	Brahmin/Chettri	Brahmin/Chettri		Hinduism	Hindu		0	No formal education	0	No formal education	Nuclear	5	3	Married	1	0	1	0	0	0	0		Full time job		Government job	Government job	Full time job	Private job	Private job		2	0	0	1	0	0		50000	600000	35000	420000	85000	1020000	204000	No	0	0
Government	14	Nine	Terai/Madhesi	Dalit and others		Hinduism	Hindu		8	Basic education(1-8)	12	Secondary(9-12)	Nuclear	5	3	Married	3	0	0	0	1	0	0		Full time job		Government job	Government job	Part time job	Business	Business		2	0	0	1	0	0		35000	420000	20000	240000	55000	660000	132000	No	0	0
Government	15	Nine	Adibasi/janajati	Adibasi/janajati		Hinduism	Hindu		0	No formal education	5	Basic education(1-8)	Nuclear	4	4	Married	3	0	0	0	1	0	0		Full time job		Daily wages	Daily wages	Unemployed	Home maker	Home maker		0	1	0	0	0	0		30000	360000		0	30000	360000	90000	No	0	0
Government	15	Nine	Terai/Madhesi	Dalit and others		Hinduism	Hindu		5	Basic education(1-8)	5	Basic education(1-8)	Joint	4	3	Seperated	3	0	0	0	1	0	0		Full time job		2	Daily wages	Full time job	Foreign Employment	Foreign Employment		2	0	0	1	0	0		30000	360000	50000	600000	80000	960000	240000	Yes	1	1
Government	14	Nine	Adibasi/janajati	Adibasi/janajati		Christianity	Non hindu		0	No formal education	9	Secondary(9-12)	Nuclear	4	2	Married	3	0	0	0	1	0	0		Full time job		Foreign employment	Foreign employment	Part time job	Agriculture	Agriculture		2	0	0	1	0	0		70000	840000	40000	480000	110000	1320000	330000	No	0	0
Government	14	Nine	Terai/Madhesi	Dalit and others		Hinduism	Hindu		0	No formal education	5	Basic education(1-8)	Joint	6	4	Married	3	0	0	0	1	0	0		Full time job		Daily wages	Daily wages	Full time job	Building construction	Daily wages		2	0	0	1	0	0		10000	120000	10000	120000	20000	240000	40000	No	0	0
Government	15	Ten	Adibasi/janajati	Adibasi/janajati		Hinduism	Hindu		11	Secondary(9-12)	11	Secondary(9-12)	Joint	8	2	Married	3	0	0	0	1	0	0		Full time job		Foreign employment	Foreign employment	Unemployed	Home maker	Home maker		0	1	0	0	0	0		50000	600000		0	50000	600000	75000	Yes	1	1
Government	15	Ten	Adibasi/janajati	Adibasi/janajati		Hinduism	Hindu		0	No formal education	0	No formal education	Nuclear	4	4	Married	3	0	0	0	1	0	0		Full time job		Agriculture	Agriculture	Unemployed	Home maker	Home maker		0	1	0	0	0	0		30000	360000		0	30000	360000	90000	Yes	1	1
Government	14	Nine	Terai/Madhesi	Dalit and others		Hinduism	Hindu		5	Basic education(1-8)	0	No formal education	Nuclear	5	3	Married	3	0	0	0	1	0	0		Full time job		Daily wages	Daily wages	Full time job	Daily wages	Daily wages		2	0	0	1	0	0		50000	600000	25000	300000	75000	900000	180000	Yes	1	1
Government	14	Nine	Terai/Madhesi	Dalit and others		Hinduism	Hindu		5	Basic education(1-8)	5	Basic education(1-8)	Nuclear	4	2	Married	3	0	0	0	1	0	0		Full time job		Daily wages	Daily wages	Part time job	Business	Business		2	0	0	1	0	0		60000	720000	40000	480000	100000	1200000	300000	No	0	0
Government	14	Nine	Adibasi/janajati	Adibasi/janajati		Others	Non hindu	Kirat	8	Basic education(1-8)	10	Secondary(9-12)	Nuclear	5	3	Married	3	0	0	0	1	0	0		Unemployed		Home maker	Home maker	Full time job	Business	Business		1	0	1	0	0	0			0	30000	360000	30000	360000	72000	No	0	0
Government	14	Nine	Adibasi/janajati	Adibasi/janajati		Hinduism	Hindu		5	Basic education(1-8)	11	Secondary(9-12)	Nuclear	3	2	Widow	3	0	0	0	1	0	0		Unemployed			others	Full time job	Business	Business		1	0	1	0	0	0			0	10000	120000	10000	120000	40000	No	0	0
Private	15	Nine	Dalit	Terai/Madhesi		Hinduism	Hindu		0	No formal education	16	Higher Secondary and above	Joint	14	4	Married	2 3	0	0	1	1	0	0		Full time job		Foreign employment	Foreign employment	Unemployed	Home maker	Home maker		0 4	1	0	0	0	1	Brother and uncle		0		0	150000	1800000	128571	No	0	0
Private	14	Nine	Adibasi/janajati	Adibasi/janajati		Buddhism	Non hindu		18	Higher Secondary and above	18	Higher Secondary and above	Nuclear	3	1	Married	3	0	0	0	1	0	0		Full time job		Private job	Private job	Full time job	Private job	Private job		2	0	0	1	0	0		60000	720000	40000	480000	100000	1200000	400000	No	0	0
Private	15	Nine	Brahmin/Chettri	Brahmin/Chettri		Hinduism	Hindu		16	Higher Secondary and above	16	Higher Secondary and above	Nuclear	4	2	Married	3	0	0	0	1	0	0		Full time job		Government job	Government job	Unemployed	Home maker	Home maker		0	1	0	0	0	0		60000	720000		0	60000	720000	180000	No	0	0
Private	15	Nine	Adibasi/janajati	Adibasi/janajati		Hinduism	Hindu		18	Higher Secondary and above	18	Higher Secondary and above	Nuclear	4	2	Married	3	0	0	0	1	0	0		Full time job	Politics	9	others	Full time job	Government job	Government job		2	0	0	1	0	0		50000	600000	50000	600000	100000	1200000	300000	Yes	1	1
Private	14	Nine	Dalit	Terai/Madhesi		Hinduism	Hindu		12	Secondary(9-12)	18	Higher Secondary and above	Nuclear	4	2	Married	3	0	0	0	1	0	0		Full time job		Private job	Private job	Unemployed	Home maker	Home maker		0	1	0	0	0	0		60000	720000		0	60000	720000	180000	No	0	0
Private	14	Nine	Brahmin/Chettri	Brahmin/Chettri		Hinduism	Hindu		16	Higher Secondary and above	16	Higher Secondary and above	Nuclear	3	1	Married	3	0	0	0	1	0	0		Full time job		Business	Business	Full time job	Government job	Government job		2	0	0	1	0	0		100000	1200000	50000	600000	150000	1800000	600000	No	0	0
Private	15	Ten	Brahmin/Chettri	Brahmin/Chettri		Hinduism	Hindu		10	Secondary(9-12)	15	Higher Secondary and above	Nuclear	4	2	Married	3	0	0	0	1	0	0		Full time job		Private job	Private job	Full time job	Business	Business		2	0	0	1	0	0		40000	480000	30000	360000	70000	840000	210000	No	0	0
Private	15	Nine	Adibasi/janajati	Adibasi/janajati		Hinduism	Hindu		12	Secondary(9-12)	12	Secondary(9-12)	Nuclear	3	1	Married	3	0	0	0	1	0	0		Full time job		Foreign employment	Foreign employment	Unemployed	Home maker	Home maker		0	1	0	0	0	0		100000	1200000		0	100000	1200000	400000	No	0	0
Private	14	Nine	Brahmin/Chettri	Brahmin/Chettri		Hinduism	Hindu		16	Higher Secondary and above	16	Higher Secondary and above	Nuclear	4	2	Married	3	0	0	0	1	0	0		Full time job		Foreign employment	Foreign employment	Unemployed	Home maker	Home maker		0	1	0	0	0	0		175000	2100000		0	175000	2100000	525000	No	0	0
Private	14	Nine	Adibasi/janajati	Adibasi/janajati		Buddhism	Non hindu		10	Secondary(9-12)	10	Secondary(9-12)	Nuclear	5	2	Married	3	0	0	0	1	0	0		Full time job		Foreign employment	Foreign employment	Unemployed	Home maker	Home maker		0 4	1	0	0	0	1	Brother		0		0	150000	1800000	360000	No	0	0
Private	14	Nine	Adibasi/janajati	Adibasi/janajati		Buddhism	Non hindu		0	No formal education	10	Secondary(9-12)	Nuclear	5	3	Married	3	0	0	0	1	0	0		Full time job	Driver	9	others	Part time job	Others	Others	Carpet weaver	2	0	0	1	0	0		30000	360000	20000	240000	50000	600000	120000	No	0	0
Private	14	Nine	Adibasi/janajati	Adibasi/janajati		Hinduism	Hindu		12	Secondary(9-12)	12	Secondary(9-12)	Nuclear	5	3	Married	3	0	0	0	1	0	0		Full time job		Business	Business	Full time job	Business	Business		2	0	0	1	0	0		30000	360000	20000	240000	50000	600000	120000	No	0	0
Private	15	Nine	Adibasi/janajati	Adibasi/janajati		Hinduism	Hindu		5	Basic education(1-8)	10	Secondary(9-12)	Nuclear	7	4	Married	1	0	1	0	0	0	0		Part time job		Agriculture	Agriculture	Unemployed	Home maker	Home maker		4	0	0	0	0	1	Brother and sister		0		0	80000	960000	137143	No	0	0
Private	14	Nine	Adibasi/janajati	Adibasi/janajati		Others	Non hindu	Kirat	16	Higher Secondary and above	12	Secondary(9-12)	Joint	7	1	Widow	3	0	0	0	1	0	0		Unemployed			others	Unemployed		Others		4	0	0	0	0	1	Uncle, aunty		0		0	0	0	0	Yes	1	1
Government	15	Nine	Brahmin/Chettri	Brahmin/Chettri		Hinduism	Hindu		0	No formal education	0	No formal education	Nuclear	4	2	Married	3	0	0	0	1	0	0		Full time job		Business	Business	Full time job	Government job	Government job		2	0	0	1	0	0		30000	360000	14000	168000	44000	528000	132000	No	0	0
Government	14	Nine	Adibasi/janajati	Adibasi/janajati		Hinduism	Hindu		0	No formal education	7	Basic education(1-8)	Nuclear	4	2	Married	3	0	0	0	1	0	0		Full time job		2	Daily wages	Full time job	Daily wages	Daily wages		2	0	0	1	0	0		0	0	0	0	0	0	0	No	0	0
Government	15	Nine	Adibasi/janajati	Adibasi/janajati		Hinduism	Hindu		0	No formal education	7	Basic education(1-8)	Nuclear	9	3	Married	3	0	0	0	1	0	0		Part time job		2	Daily wages	Part time job	Daily wages	Daily wages		2	0	0	1	0	0		0	0	0	0	0	0	0	Yes	0	0
Government	15	Nine	Adibasi/janajati	Adibasi/janajati		Hinduism	Hindu		10	Secondary(9-12)	3	Basic education(1-8)	Nuclear	7	5	Married	3	0	0	0	1	0	0		Part time job		2	Daily wages	Full time job	Private job	Private job		2	0	0	1	0	0		0	0	15000	180000	15000	180000	25714.3	No	0	0
Government	15	Nine	Adibasi/janajati	Adibasi/janajati		Hinduism	Hindu		0	No formal education	0	No formal education	Nuclear	4	2	Seperated	3	0	0	0	1	0	0		Unemployed		others	others	Full time job	Building construction	Daily wages		4	0	0	0	0	1	Brother		0		0	24000	288000	72000	Yes	1	1
Government	15	Nine	others	Dalit and others	Tamang	Buddhism	Non hindu		0	No formal education	0	No formal education	Joint	6	2	Widow	3	0	0	0	1	0	0		Unemployed		Home maker	Home maker	Part time job	Home maker	Home maker		1	0	1	0	0	0			0	5000	60000	5000	60000	10000	No	0	0
Government	15	Ten	Brahmin/Chettri	Brahmin/Chettri		Buddhism	Non hindu		16	Higher Secondary and above	16	Higher Secondary and above	Joint	6	1	Married	4	0	0	0	0	1	0		Full time job		Private job	Private job	Full time job	Private job	Private job		2	0	0	1	0	0		15000	180000	15000	180000	30000	360000	60000	No	0	0
Government	15	Nine	Adibasi/janajati	Adibasi/janajati		Buddhism	Non hindu		0	No formal education	0	No formal education	Nuclear	5	3	Married	4	0	0	0	0	1	0		Full time job		Agriculture	Agriculture	Full time job	Agriculture	Agriculture		2	0	0	1	0	0		0	0	0	0	0	0	0	No	0	0
Government	15	Nine	Adibasi/janajati	Adibasi/janajati		Hinduism	Hindu		0	No formal education	3	Basic education(1-8)	Nuclear	4	2	Widow	3	0	0	0	1	0	0		Unemployed		others	others	Full time job	Building construction	Daily wages		1	0	1	0	0	0			0	0	0	0	0	0	Yes	1	1
Government	15	Ten	Brahmin/Chettri	Brahmin/Chettri		Hinduism	Hindu		8	Basic education(1-8)	10	Secondary(9-12)	Nuclear	4	2	Married	3	0	0	0	1	0	0		Full time job		Business	Business	Unemployed	Home maker	Home maker		0	1	0	0	0	0		20000	240000		0	20000	240000	60000	No	0	0
Government	15	Nine	others	Dalit and others	Lama	Buddhism	Non hindu		0	No formal education	10	Secondary(9-12)	Nuclear	5	2	Married	4	0	0	0	0	1	0		Full time job		Business	Business	Unemployed	Home maker	Home maker		0	1	0	0	0	0		35000	420000		0	35000	420000	84000	No	0	0
Government	15	Ten	Terai/Madhesi	Dalit and others		Hinduism	Hindu		9	Secondary(9-12)	12	Secondary(9-12)	Nuclear	5	3	Married	3	0	0	0	1	0	0		Full time job		Government job	Government job	Unemployed	Home maker	Home maker		0	1	0	0	0	0		20000	240000		0	20000	240000	48000	No	0	0
Government	15	Ten	Newar	Adibasi/janajati		Hinduism	Hindu		3	Basic education(1-8)	10	Secondary(9-12)	Joint	5	3	Seperated	2	0	0	1	0	0	0		Unemployed		2	Daily wages	Full time job	Daily wages	Daily wages		1	0	1	0	0	0			0	15000	180000	15000	180000	36000	No	0	0
Government	14	Nine	others	Dalit and others	Tamang	Hinduism	Hindu		3	Basic education(1-8)	5	Basic education(1-8)	Nuclear	5	2	Seperated	3	0	0	0	1	0	0		Unemployed		others	others	Full time job	Daily wages	Daily wages		1	0	1	0	0	0			0	20000	240000	20000	240000	48000	No	0	0
Government	15	Nine	Adibasi/janajati	Adibasi/janajati		Hinduism	Hindu		0	No formal education	0	No formal education	Joint	6	2	Married	4	0	0	0	0	1	0		Full time job		2	Daily wages	Full time job	Daily wages	Daily wages		2	0	0	1	0	0		0	0	0	0	0	0	0	No	0	0
Private	15	Ten	Brahmin/Chettri	Brahmin/Chettri		Hinduism	Hindu		12	Secondary(9-12)	16	Higher Secondary and above	Nuclear	5	3	Married	3	0	0	0	1	0	0		Full time job		Government job	Government job	Full time job	Government job	Government job		2	0	0	1	0	0		60000	720000	40000	480000	100000	1200000	240000	No	0	0
Private	15	Nine	Dalit	Terai/Madhesi		Hinduism	Hindu		0	No formal education	9	Secondary(9-12)	Nuclear	5	3	Married	2 3	0	0	1	1	0	0		Full time job		Business	Business	Unemployed	Home maker	Home maker		0	1	0	0	0	0		30000	360000		0	30000	360000	72000	No	0	0
Private	15	Ten	Newar	Adibasi/janajati		Hinduism	Hindu		8	Basic education(1-8)	10	Secondary(9-12)	Joint	6	2	Married	3	0	0	0	1	0	0		Full time job		Foreign employment	Foreign employment	Unemployed	Home maker	Home maker		0	1	0	0	0	0		40000	480000		0	40000	480000	80000	No	0	0
Private	15	Ten	Brahmin/Chettri	Brahmin/Chettri		Christianity	Non hindu		6	Basic education(1-8)	10	Secondary(9-12)	Nuclear	4	2	Married	3	0	0	0	1	0	0		Full time job		Foreign employment	Foreign employment	Part time job	Daily wages	Daily wages		2	0	0	1	0	0		45000	540000	8000	96000	53000	636000	159000	Yes	1	0
Private	15	Ten	Newar	Adibasi/janajati		Hinduism	Hindu		12	Secondary(9-12)	12	Secondary(9-12)	Nuclear	4	2	Married	3	0	0	0	1	0	0		Full time job		Private job	Private job	Full time job	Daily wages	Daily wages		2	0	0	1	0	0		70000	840000	20000	240000	90000	1080000	270000	Yes	1	1
Private	15	Nine	Newar	Adibasi/janajati		Hinduism	Hindu		12	Secondary(9-12)	18	Higher Secondary and above	Nuclear	5	3	Married	3	0	0	0	1	0	0		Full time job		Government job	Government job	Full time job	Government job	Government job		2	0	0	1	0	0		65000	780000	45000	540000	110000	1320000	264000	No	0	0
Private	14	Nine	Adibasi/janajati	Adibasi/janajati		Hinduism	Hindu		5	Basic education(1-8)	10	Secondary(9-12)	Nuclear	4	2	Married	3	0	0	0	1	0	0		Full time job		Government job	Government job	Part time job	Private job	Private job		2	0	0	1	0	0		31420	377040	33000	396000	64420	773040	193260	No	0	0
Private	14	Nine	Adibasi/janajati	Adibasi/janajati		Hinduism	Hindu		0	No formal education	0	No formal education	Nuclear	4	2	Married	3	0	0	0	1	0	0		Part time job	Driver	9	others	Full time job	Business	Business		2	0	0	1	0	0		30000	360000	20000	240000	50000	600000	150000	No	0	0
Private	15	Ten	Brahmin/Chettri	Brahmin/Chettri		Hinduism	Hindu		10	Secondary(9-12)	10	Secondary(9-12)	Nuclear	6	3	Seperated	3	0	0	0	1	0	0		Unemployed			others	Part time job	Daily wages	Daily wages		1 4	0	1	0	0	1	Brother		0		0	40000	480000	80000	Yes	1	1
Private	15	Ten	Newar	Adibasi/janajati		Christianity	Non hindu		5	Basic education(1-8)	10	Secondary(9-12)	Nuclear	4	2	Married	3	0	0	0	1	0	0		Full time job		Private job	Private job	Full time job	Private job	Private job		2	0	0	1	0	0		25000	300000	15000	180000	40000	480000	120000	Yes	1	0
Private	14	Ten	Adibasi/janajati	Adibasi/janajati		Hinduism	Hindu		0	No formal education	5	Basic education(1-8)	Nuclear	5	3	Married	3	0	0	0	1	0	0		Full time job		Business	Business	Full time job	Daily wages	Daily wages		2	0	0	1	0	0		20000	240000	15000	180000	35000	420000	84000	Yes	1	1
Private	15	Ten	Brahmin/Chettri	Brahmin/Chettri		Hinduism	Hindu		16	Higher Secondary and above	16	Higher Secondary and above	Nuclear	2	1	Widow	3	0	0	0	1	0	0		Unemployed			others	Part time job	Private job	Private job		1	0	1	0	0	0			0	35000	420000	35000	420000	210000	Yes	1	1
Private	15	Nine	Brahmin/Chettri	Brahmin/Chettri		Hinduism	Hindu		18	Higher Secondary and above	18	Higher Secondary and above	Nuclear	4	2	Married	3 1	0	1	0	1	0	0		Full time job		Private job	Private job	Full time job	Private job	Private job		2	0	0	1	0	0		150000	1800000	120000	1440000	270000	3240000	810000	Yes	1	1
Private	15	Nine	Adibasi/janajati	Adibasi/janajati		Hinduism	Hindu		12	Secondary(9-12)	14	Higher Secondary and above	Nuclear	2	1	Widow	3	0	0	0	1	0	0		Unemployed			others	Full time job	Private job	Private job		1	0	1	0	0	0			0	100000	1200000	100000	1200000	600000	No	0	0
Private	14	Nine	Brahmin/Chettri	Brahmin/Chettri		Hinduism	Hindu		12	Secondary(9-12)	12	Secondary(9-12)	Joint	5	1	Married	3	0	0	0	1	0	0		Full time job		Private job	Private job	Unemployed	Home maker	Home maker		0	1	0	0	0	0		35000	420000		0	35000	420000	84000	Yes	0	1
Private	15	Nine	Newar	Adibasi/janajati		Hinduism	Hindu		18	Higher Secondary and above	18	Higher Secondary and above	Nuclear	4	2	Married	1 3	0	1	0	1	0	0		Full time job		Business	Business	Full time job	Private job	Private job		2	0	0	1	0	0		100000	1200000	80000	960000	180000	2160000	540000	Yes	1	1
Private	14	Nine	Brahmin/Chettri	Brahmin/Chettri		Hinduism	Hindu		18	Higher Secondary and above	18	Higher Secondary and above	Nuclear	4	2	Married	3	0	0	0	1	0	0		Full time job		Private job	Private job	Full time job	Government job	Government job		2	0	0	1	0	0		0	0	0	0	0	0	0	Yes	1	1
Private	15	Ten	Brahmin/Chettri	Brahmin/Chettri		Hinduism	Hindu		10	Secondary(9-12)	16	Higher Secondary and above	Nuclear	4	2	Married	3	0	0	0	1	0	0		Full time job		Foreign employment	Foreign employment	Unemployed	Home maker	Home maker		0	1	0	0	0	0		200000	2400000		0	200000	2400000	600000	Yes	1	1
Private	15	Nine	Brahmin/Chettri	Brahmin/Chettri		Hinduism	Hindu		10	Secondary(9-12)	12	Secondary(9-12)	Nuclear	4	2	Seperated	0 3	1	0	0	1	0	0		Unemployed			others	Full time job	Private job	Private job		1	0	1	0	0	0			0	0	0	0	0	0	No	0	0
Private	15	Ten	Brahmin/Chettri	Brahmin/Chettri		Hinduism	Hindu		0	No formal education	0	No formal education	Joint	6	2	Married	4	0	0	0	0	1	0		Full time job		2	Daily wages	Full time job	Daily wages	Daily wages		2	0	0	1	0	0		30000	360000	20000	240000	50000	600000	100000	No	0	0
Private	15	Ten	Brahmin/Chettri	Brahmin/Chettri		Hinduism	Hindu		12	Secondary(9-12)	12	Secondary(9-12)	Nuclear	4	2	Married	3 1	0	1	0	1	0	0		Full time job		Business	Business	Full time job	Private job	Private job		2	0	0	1	0	0		40000	480000	25000	300000	65000	780000	195000	No	0	0
Private	15	Ten	Adibasi/janajati	Adibasi/janajati		Hinduism	Hindu		10	Secondary(9-12)	16	Higher Secondary and above	Nuclear	4	2	Married	3	0	0	0	1	0	0		Unemployed		Home maker	Home maker	Unemployed	Home maker	Home maker		3	0	0	0	1	0			0		0	0	0	0	Yes	1	1
Private	14	Nine	Adibasi/janajati	Adibasi/janajati		Hinduism	Hindu		8	Basic education(1-8)	9	Secondary(9-12)	Nuclear	4	2	Married	3	0	0	0	1	0	0		Full time job		2	Daily wages	Full time job	Daily wages	Daily wages		2	0	0	1	0	0		30000	360000	20000	240000	50000	600000	150000	No	0	0
Private	14	Nine	Brahmin/Chettri	Brahmin/Chettri		Hinduism	Hindu		18	Higher Secondary and above	18	Higher Secondary and above	Nuclear	3	1	Married	3	0	0	0	1	0	0		Full time job		Private job	Private job	Unemployed	Home maker	Home maker		0	1	0	0	0	0		100000	1200000		0	100000	1200000	400000	Yes	1	1
Private	15	Ten	Brahmin/Chettri	Brahmin/Chettri		Hinduism	Hindu		12	Secondary(9-12)	16	Higher Secondary and above	Nuclear	4	2	Married	3 1	0	1	0	1	0	0		Full time job		Government job	Government job	Full time job	Government job	Government job		2	0	0	1	0	0		52000	624000	40000	480000	92000	1104000	276000	No	0	0
Private	15	Ten	Brahmin/Chettri	Brahmin/Chettri		Hinduism	Hindu		16	Higher Secondary and above	16	Higher Secondary and above	Joint	6	3	Married	3	0	0	0	1	0	0		Full time job		Private job	Private job	Full time job	Private job	Private job		2	0	0	1	0	0		100000	1200000	22000	264000	122000	1464000	244000	Yes	1	1
Private	14	Nine	Brahmin/Chettri	Brahmin/Chettri		Hinduism	Hindu		14	Higher Secondary and above	18	Higher Secondary and above	Joint	9	2	Married	4	0	0	0	0	1	0		Full time job		Government job	Government job	Full time job	Government job	Government job		2	0	0	1	0	0		48000	576000	28000	336000	76000	912000	101333	Yes	1	1
Private	15	Ten	Newar	Adibasi/janajati		Hinduism	Hindu		10	Secondary(9-12)	12	Secondary(9-12)	Nuclear	5	3	Married	0 3	1	0	0	1	0	0		Full time job		Business	Business	Full time job	Private job	Private job		2	0	0	1	0	0		0	0	0	0	0	0	0	No	0	0
Private	15	Ten	Adibasi/janajati	Adibasi/janajati		Buddhism	Non hindu		12	Secondary(9-12)	12	Secondary(9-12)	Nuclear	4	2	Married	3	0	0	0	1	0	0		Full time job		Business	Business	Full time job	Business	Business		2	0	0	1	0	0		50000	600000	30000	360000	80000	960000	240000	No	0	0
Private	15	Ten	Brahmin/Chettri	Brahmin/Chettri		Hinduism	Hindu		12	Secondary(9-12)	12	Secondary(9-12)	Joint	6	1	Seperated	3	0	0	0	1	0	0		Unemployed			others	Full time job	Foreign Employment	Foreign Employment		1	0	1	0	0	0			0	100000	1200000	10000	120000	20000	No	0	0
Private	15	Ten	Brahmin/Chettri	Brahmin/Chettri		Hinduism	Hindu		12	Secondary(9-12)	10	Secondary(9-12)	Nuclear	4	2	Married	1 2 3	0	1	1	1	0	0		Part time job		Business	Business	Part time job	Business	Business		2	0	0	1	0	0		30000	360000	30000	360000	60000	720000	180000	No	0	0
Private	15	Ten	Brahmin/Chettri	Brahmin/Chettri		Hinduism	Hindu		10	Secondary(9-12)	12	Secondary(9-12)	Joint	7	3	Married	3	0	0	0	1	0	0		Full time job		Government job	Government job	Full time job	Daily wages	Daily wages		2	0	0	1	0	0		50000	600000	30000	360000	80000	960000	137143	No	0	0
Private	15	Nine	Adibasi/janajati	Adibasi/janajati		Hinduism	Hindu		2	Basic education(1-8)	4	Basic education(1-8)	Nuclear	5	1	Married	1 2 3	0	1	1	1	0	0		Full time job		Daily wages	Daily wages	Part time job	Business	Business		2	0	0	1	0	0		20000	240000	13000	156000	33000	396000	79200	No	0	0
Private	15	Ten	Newar	Adibasi/janajati		Hinduism	Hindu		12	Secondary(9-12)	12	Secondary(9-12)	Nuclear	4	2	Married	1	0	1	0	0	0	0		Full time job		Business	Business	Part time job	Business	Business		2	0	0	1	0	0		20000	240000	10000	120000	30000	360000	90000	No	0	0
Private	15	Ten	Brahmin/Chettri	Brahmin/Chettri		Hinduism	Hindu		12	Secondary(9-12)	12	Secondary(9-12)	Nuclear	5	3	Seperated	3	0	0	0	1	0	0		Unemployed			others	Part time job	Daily wages	Daily wages		1	0	1	0	0	0			0	30000	360000	50000	600000	120000	No	0	0
Private	15	Nine	Brahmin/Chettri	Brahmin/Chettri		Hinduism	Hindu		9	Secondary(9-12)	4	Basic education(1-8)	Joint	7	3	Married	3	0	0	0	1	0	0		Full time job		Private job	Private job	Full time job	Daily wages	Daily wages		2 4	0	0	1	0	1	Uncle		0		0	150000	1800000	257143	No	0	0
Private	15	Nine	Adibasi/janajati	Adibasi/janajati		Buddhism	Non hindu		10	Secondary(9-12)	12	Secondary(9-12)	Nuclear	4	2	Married	3	0	0	0	1	0	0		Full time job		Private job	Private job	Full time job	Business	Business		2	0	0	1	0	0		35000	420000	20000	240000	55000	660000	165000	No	0	0
Private	15	Ten	Brahmin/Chettri	Brahmin/Chettri		Hinduism	Hindu		10	Secondary(9-12)	10	Secondary(9-12)	Joint	5	2	Married	3	0	0	0	1	0	0		Full time job		Business	Business	Unemployed	Home maker	Home maker		0	1	0	0	0	0		80000	960000		0	80000	960000	192000	No	0	0
Private	15	Nine	Dalit	Terai/Madhesi		Hinduism	Hindu		0	No formal education	5	Basic education(1-8)	Nuclear	5	3	Married	4	0	0	0	0	1	0		Full time job	Driver	9	others	Full time job	Daily wages	Daily wages		2	0	0	1	0	0		40000	480000	20000	240000	60000	720000	144000	No	0	0
Private	15	Ten	Brahmin/Chettri	Brahmin/Chettri		Hinduism	Hindu		16	Higher Secondary and above	12	Secondary(9-12)	Nuclear	4	2	Married	3	0	0	0	1	0	0		Full time job		Business	Business	Full time job	Private job	Private job		2	0	0	1	0	0		50000	600000	40000	480000	90000	1080000	270000	No	0	0
Private	15	Nine	Brahmin/Chettri	Brahmin/Chettri		Hinduism	Hindu		10	Secondary(9-12)	12	Secondary(9-12)	Nuclear	4	2	Married	3	0	0	0	1	0	0		Full time job		Private job	Private job	Full time job	Private job	Private job		2	0	0	1	0	0		30000	360000	20000	240000	50000	600000	150000	No	0	0
Private	15	Ten	Brahmin/Chettri	Brahmin/Chettri		Hinduism	Hindu		12	Secondary(9-12)	14	Higher Secondary and above	Nuclear	4	2	Married	3	0	0	0	1	0	0		Full time job		Private job	Private job	Full time job	Daily wages	Daily wages		2	0	0	1	0	0		40000	480000	30000	360000	70000	840000	210000	No	0	0
Private	14	Nine	Dalit	Terai/Madhesi		Hinduism	Hindu		12	Secondary(9-12)	8	Basic education(1-8)	Joint	10	3	Married	3	0	0	0	1	0	0		Full time job		Private job	Private job	Part time job	Private job	Private job		2	0	0	1	0	0		20000	240000	25000	300000	45000	540000	54000	No	0	0
Private	15	Ten	Dalit	Terai/Madhesi		Hinduism	Hindu		10	Secondary(9-12)	10	Secondary(9-12)	Nuclear	4	2	Married	3	0	0	0	1	0	0		Full time job		Business	Business	Unemployed	Home maker	Home maker		0	1	0	0	0	0		40000	480000		0	40000	480000	120000	No	0	0
Private	15	Ten	Dalit	Terai/Madhesi		Hinduism	Hindu		4	Basic education(1-8)	2	Basic education(1-8)	Nuclear	5	2	Married	3	0	0	0	1	0	0		Part time job		2	Daily wages	Part time job	Private job	Private job		2	0	0	1	0	0		20000	240000	20000	240000	40000	480000	96000	No	0	0
Private	14	Nine	Adibasi/janajati	Adibasi/janajati		Buddhism	Non hindu		8	Basic education(1-8)	12	Secondary(9-12)	Nuclear	3	1	Married	3	0	0	0	1	0	0		Full time job	Manpower	9	others	Full time job	Business	Business		2	0	0	1	0	0		700000	8400000	50000	600000	750000	9000000	3000000	Yes	1	1
Private	14	Nine	Brahmin/Chettri	Brahmin/Chettri		Hinduism	Hindu		12	Secondary(9-12)	12	Secondary(9-12)	Nuclear	3	1	Married	3	0	0	0	1	0	0		Full time job		Foreign employment	Foreign employment	Unemployed	Home maker	Home maker		0	1	0	0	0	0		70000	840000		0	70000	840000	280000	Yes	1	0
Private	15	Ten	Adibasi/janajati	Adibasi/janajati		Buddhism	Non hindu		10	Secondary(9-12)	0	No formal education	Joint	5	1	Married	3	0	0	0	1	0	0		Full time job		Foreign employment	Foreign employment	Unemployed	Home maker	Home maker		0 4	1	0	0	0	1	Grandfather		0		0	80000	960000	192000	No	0	0
Private	14	Nine	Adibasi/janajati	Adibasi/janajati		Buddhism	Non hindu		0	No formal education	0	No formal education	Nuclear	5	2	Married	3	0	0	0	1	0	0		Full time job		Business	Business	Unemployed	Home maker	Home maker		0	1	0	0	0	0		0	0		0	0	0	0	No	0	0
Private	15	Ten	Brahmin/Chettri	Brahmin/Chettri		Hinduism	Hindu		10	Secondary(9-12)	10	Secondary(9-12)	Nuclear	3	0	Married	3	0	0	0	1	0	0		Full time job		Business	Business	Unemployed	Home maker	Home maker		0	1	0	0	0	0		30000	360000		0	30000	360000	120000	Yes	1	1
Private	15	Ten	Adibasi/janajati	Adibasi/janajati		Hinduism	Hindu		12	Secondary(9-12)	12	Secondary(9-12)	Joint	5	2	Married	3	0	0	0	1	0	0		Full time job		Government job	Government job	Full time job	Government job	Government job		2	0	0	1	0	0		50000	600000	50000	600000	100000	1200000	240000	Yes	1	1
Private	15	Ten	Brahmin/Chettri	Brahmin/Chettri		Buddhism	Non hindu		10	Secondary(9-12)	12	Secondary(9-12)	Joint	9	1	Married	3	0	0	0	1	0	0		Full time job		Business	Business	Part time job	Home maker	Home maker		2	0	0	1	0	0		50000	600000	15000	180000	65000	780000	86666.7	Yes	1	1
Private	15	Ten	Newar	Adibasi/janajati		Hinduism	Hindu		10	Secondary(9-12)	12	Secondary(9-12)	Nuclear	4	1	Married	3	0	0	0	1	0	0		Full time job		Private job	Private job	Unemployed	Home maker	Home maker		0 4	1	0	0	0	1	Sister		0		0	40000	480000	120000	Yes	1	1
Private	14	Nine	Adibasi/janajati	Adibasi/janajati		Others	Non hindu	None	12	Secondary(9-12)	18	Higher Secondary and above	Nuclear	4	1	Married	3	0	0	0	1	0	0		Full time job		Private job	Private job	Full time job	Home maker	Home maker		2	0	0	1	0	0		200000	2400000	50000	600000	250000	3000000	750000	Yes	0	1
Private	15	Ten	Brahmin/Chettri	Brahmin/Chettri		Hinduism	Hindu		16	Higher Secondary and above	0	No formal education	Joint	6	1	Married	3	0	0	0	1	0	0		Full time job		Agriculture	Agriculture	Full time job	Others	Others	Teacher	2	0	0	1	0	0		0	0	0	0	0	0	0	No	0	0
Private	15	Nine	Brahmin/Chettri	Brahmin/Chettri		Hinduism	Hindu		16	Higher Secondary and above	16	Higher Secondary and above	Nuclear	5	2	Married	3	0	0	0	1	0	0		Full time job		Government job	Government job	Full time job	Government job	Government job		2	0	0	1	0	0		50000	600000	30000	360000	80000	960000	192000	Yes	0	0
Private	14	Nine	Adibasi/janajati	Adibasi/janajati		Buddhism	Non hindu		8	Basic education(1-8)	12	Secondary(9-12)	Joint	2	0	Married	3	0	0	0	1	0	0		Full time job		others	others	Full time job	Foreign Employment	Foreign Employment		1	0	1	0	0	0			0	100000	1200000	100000	1200000	600000	Yes	1	1
Private	14	Nine	Newar	Adibasi/janajati		Hinduism	Hindu		0	No formal education	0	No formal education	Nuclear	4	1	Married	1	0	1	0	0	0	0		Full time job		Business	Business	Unemployed	Home maker	Home maker		0	1	0	0	0	0		0	0		0	0	0	0	No	0	0
Private	15	Ten	Brahmin/Chettri	Brahmin/Chettri		Hinduism	Hindu		12	Secondary(9-12)	12	Secondary(9-12)	Nuclear	4	2	Married	3	0	0	0	1	0	0		Full time job		Foreign employment	Foreign employment	Unemployed	Home maker	Home maker		0	1	0	0	0	0		60000	720000		0	60000	720000	180000	No	0	0
Private	14	Nine	Brahmin/Chettri	Brahmin/Chettri		Hinduism	Hindu		12	Secondary(9-12)	12	Secondary(9-12)	Nuclear	5	0	Married	3	0	0	0	1	0	0		Full time job	Travel agency	9	others	Full time job	Others	Others	Travel agency	2	0	0	1	0	0		700000	8400000	46000	552000	746000	8952000	1790400	Yes	1	1
Private	15	Ten	Brahmin/Chettri	Brahmin/Chettri		Hinduism	Hindu		10	Secondary(9-12)	12	Secondary(9-12)	Nuclear	5	2	Married	3	0	0	0	1	0	0		Full time job		Foreign employment	Foreign employment	Unemployed	Home maker	Home maker		4 0	1	0	0	0	1	Sister		0		0	50000	600000	120000	Yes	1	1
Private	14	Nine	Brahmin/Chettri	Brahmin/Chettri		Hinduism	Hindu		0	No formal education	0	No formal education	Joint	6	1	Married	1 3	0	1	0	1	0	0		Full time job		Government job	Government job	Unemployed	Home maker	Home maker		0	1	0	0	0	0		0	0		0	0	0	0	No	0	0
Private	15	Nine	Brahmin/Chettri	Brahmin/Chettri		Hinduism	Hindu		12	Secondary(9-12)	12	Secondary(9-12)	Nuclear	2	1	Seperated	3	0	0	0	1	0	0		Unemployed		others	others	Part time job	Business	Business		1	0	1	0	0	0			0	20000	240000	20000	240000	120000	No	0	0
Private	14	Nine	Brahmin/Chettri	Brahmin/Chettri		Hinduism	Hindu		14	Higher Secondary and above	12	Secondary(9-12)	Nuclear	4	2	Married	3	0	0	0	1	0	0		Full time job		Government job	Government job	Unemployed	Home maker	Home maker		0	1	0	0	0	0		50000	600000		0	50000	600000	150000	Yes	0	0
Private	15	Ten	Adibasi/janajati	Adibasi/janajati		Christianity	Non hindu		12	Secondary(9-12)	12	Secondary(9-12)	Nuclear	4	1	Married	3	0	0	0	1	0	0		Full time job		Government job	Government job	Unemployed	I dont know	Others		2	0	0	1	0	0		0	0	0	0	0	0	0	No	0	0
Private	15	Nine	Adibasi/janajati	Adibasi/janajati		Buddhism	Non hindu		8	Basic education(1-8)	9	Secondary(9-12)	Nuclear	4	2	Married	3	0	0	0	1	0	0		Full time job		others	others	Unemployed	Home maker	Home maker		0	1	0	0	0	0		30000	360000		0	30000	360000	90000	No	0	0
Private	14	Nine	Brahmin/Chettri	Brahmin/Chettri		Hinduism	Hindu		3	Basic education(1-8)	5	Basic education(1-8)	Nuclear	5	3	Married	3	0	0	0	1	0	0		Full time job		others	others	Unemployed	Home maker	Home maker		0	1	0	0	0	0		50000	600000		0	50000	600000	120000	No	0	0
Private	14	Nine	Dalit	Terai/Madhesi		Buddhism	Non hindu		16	Higher Secondary and above	12	Secondary(9-12)	Nuclear	4	2	Married	3	0	0	0	1	0	0		Full time job		Daily wages	Daily wages	Full time job	Government job	Government job		2	0	0	1	0	0		700000	8400000	25000	300000	725000	8700000	2175000	Yes	0	0
Private	14	Nine	Brahmin/Chettri	Brahmin/Chettri		Hinduism	Hindu		10	Secondary(9-12)	12	Secondary(9-12)	Nuclear	4	2	Married	3	0	0	0	1	0	0		Full time job		Foreign employment	Foreign employment	Full time job	Private job	Private job		2	0	0	1	0	0		50000	600000	15000	180000	65000	780000	195000	Yes	0	1
Private	14	Nine	Newar	Adibasi/janajati		Hinduism	Hindu		10	Secondary(9-12)	12	Secondary(9-12)	Nuclear	5	3	Married	3	0	0	0	1	0	0		Full time job		Private job	Private job	Full time job	Private job	Private job		2	0	0	1	0	0		40000	480000	15000	180000	55000	660000	132000	Yes	0	1
Private	14	Nine	Brahmin/Chettri	Brahmin/Chettri		Hinduism	Hindu		3	Basic education(1-8)	11	Secondary(9-12)	Nuclear	4	1	Married	3	0	0	0	1	0	0		Full time job		Private job	Private job	Full time job	Private job	Private job		2	0	0	1	0	0		70000	840000	30000	360000	100000	1200000	300000	No	0	0
Private	15	Nine	Adibasi/janajati	Adibasi/janajati		Buddhism	Non hindu		3	Basic education(1-8)	10	Secondary(9-12)	Nuclear	4	2	Married	3	0	0	0	1	0	0		Part time job		Business	Business	Part time job	Home maker	Home maker		2	0	0	1	0	0		25000	300000	10000	120000	35000	420000	105000	No	0	0
Private	14	Nine	Brahmin/Chettri	Brahmin/Chettri		Hinduism	Hindu		10	Secondary(9-12)	10	Secondary(9-12)	Nuclear	4	2	Married	3	0	0	0	1	0	0		Full time job		Business	Business	Full time job	Private job	Private job		2	0	0	1	0	0		50000	600000	20000	240000	70000	840000	210000	No	0	0
Private	14	Nine	Adibasi/janajati	Adibasi/janajati		Buddhism	Non hindu		1	Basic education(1-8)	10	Secondary(9-12)	Nuclear	6	4	Married	3	0	0	0	1	0	0		Full time job		others	others	Full time job	I dont know	Others		2	0	0	1	0	0		100000	1200000	10000	120000	110000	1320000	220000	No	0	0
Private	15	Nine	Brahmin/Chettri	Brahmin/Chettri		Hinduism	Hindu		5	Basic education(1-8)	2	Basic education(1-8)	Nuclear	4	2	Seperated	3	0	0	0	1	0	0		Full time job		Government job	Government job	Full time job	Agriculture	Agriculture		2	0	0	1	0	0		15000	180000	50000	600000	65000	780000	195000	No	0	0
Private	14	Nine	Brahmin/Chettri	Brahmin/Chettri		Hinduism	Hindu		16	Higher Secondary and above	16	Higher Secondary and above	Nuclear	6	4	Married	1	0	1	0	0	0	0		Full time job		Business	Business	Unemployed	Business	Business		0	1	0	0	0	0		0	0		0	0	0	0	No	0	0
Private	15	Nine	Brahmin/Chettri	Brahmin/Chettri		Hinduism	Hindu		1	Basic education(1-8)	1	Basic education(1-8)	Nuclear	4	2	Married	3	0	0	0	1	0	0		Full time job		2	Daily wages	Unemployed	Foreign Employment	Foreign Employment		2	0	0	1	0	0		25000	300000	10000	120000	35000	420000	105000	No	0	0
Private	15	Nine	Newar	Adibasi/janajati		Hinduism	Hindu		2	Basic education(1-8)	4	Basic education(1-8)	Nuclear	3	1	Married	3	0	0	0	1	0	0		Full time job		Foreign employment	Foreign employment	Unemployed	Home maker	Home maker		0	1	0	0	0	0		50000	600000		0	50000	600000	200000	No	0	0
Private	14	Nine	Brahmin/Chettri	Brahmin/Chettri		Hinduism	Hindu		12	Secondary(9-12)	12	Secondary(9-12)	Nuclear	4	2	Married	3	0	0	0	1	0	0		Full time job		2	Daily wages	Full time job	Private job	Private job		2	0	0	1	0	0		65000	780000	25000	300000	90000	1080000	270000	No	0	0
Private	14	Nine	Terai/Madhesi	Dalit and others		Hinduism	Hindu		10	Secondary(9-12)	10	Secondary(9-12)	Nuclear	4	2	Married	0	1	0	0	0	0	0		Full time job		Business	Business	Full time job	Business	Business		0	1	0	0	0	0		0	0		0	0	0	0	No	0	0
Private	14	Nine	Dalit	Terai/Madhesi		Hinduism	Hindu		0	No formal education	18	Higher Secondary and above	Nuclear	5	3	Married	3	0	0	0	1	0	0		Full time job		Government job	Government job	Unemployed	Home maker	Home maker		0	1	0	0	0	0		100000	1200000		0	100000	1200000	240000	No	0	0
Private	14	Nine	Brahmin/Chettri	Brahmin/Chettri		Hinduism	Hindu		10	Secondary(9-12)	10	Secondary(9-12)	Nuclear	4	2	Married	0	1	0	0	0	0	0		Full time job		Government job	Government job	Full time job	Business	Business		2	0	0	1	0	0		40000	480000	30000	360000	70000	840000	210000	No	0	0
Private	14	Nine	others	Dalit and others	Lagun	Hinduism	Hindu		10	Secondary(9-12)	5	Basic education(1-8)	Joint	11	2	Married	0	1	0	0	0	0	0		Full time job		Foreign employment	Foreign employment	Unemployed	Home maker	Home maker		0 4	1	0	0	0	1	Uncle, brother		0		0	300000	3600000	327273	No	0	0
Private	14	Nine	Adibasi/janajati	Adibasi/janajati		Buddhism	Non hindu		12	Secondary(9-12)	10	Secondary(9-12)	Nuclear	3	1	Married	3	0	0	0	1	0	0		Full time job		Business	Business	Full time job	Business	Business		2	0	0	1	0	0		50000	600000	20000	240000	70000	840000	280000	No	0	0
Private	14	Nine	Adibasi/janajati	Adibasi/janajati		Hinduism	Hindu		7	Basic education(1-8)	10	Secondary(9-12)	Nuclear	4	2	Married	0	1	0	0	0	0	0		Full time job		Business	Business	Full time job	Business	Business		2	0	0	1	0	0		50000	600000	50000	600000	100000	1200000	300000	No	0	0
Private	14	Nine	Brahmin/Chettri	Brahmin/Chettri		Hinduism	Hindu		10	Secondary(9-12)	10	Secondary(9-12)	Nuclear	4	2	Married	0	1	0	0	0	0	0		Full time job		Business	Business	Full time job	Business	Business		2	0	0	1	0	0		40000	480000	20000	240000	60000	720000	180000	No	0	0
Private	14	Nine	Brahmin/Chettri	Brahmin/Chettri		Hinduism	Hindu		7	Basic education(1-8)	10	Secondary(9-12)	Joint	6	2	Widow	0	1	0	0	0	0	0		Unemployed			others	Full time job	Business	Business		1	0	1	0	0	0			0	50000	600000	50000	600000	100000	No	0	0
Private	15	Nine	Newar	Adibasi/janajati		Hinduism	Hindu		6	Basic education(1-8)	10	Secondary(9-12)	Nuclear	4	2	Married	2 3	0	0	1	1	0	0		Full time job		Business	Business	Unemployed	Home maker	Home maker		0	1	0	0	0	0		80000	960000		0	80000	960000	240000	No	0	0
Private	14	Nine	Terai/Madhesi	Dalit and others		Hinduism	Hindu		0	No formal education	10	Secondary(9-12)	Nuclear	4	2	Married	3	0	0	0	1	0	0		Full time job	Tailoring	9	others	Full time job	Home maker	Home maker		0	1	0	0	0	0		50000	600000		0	50000	600000	150000	No	0	0
Private	14	Nine	Adibasi/janajati	Adibasi/janajati		Buddhism	Non hindu		2	Basic education(1-8)	8	Basic education(1-8)	Nuclear	4	2	Married	3	0	0	0	1	0	0		Full time job	Driver	9	others	Unemployed	Home maker	Home maker		0	1	0	0	0	0		40000	480000		0	40000	480000	120000	No	0	0
Private	14	Nine	Brahmin/Chettri	Brahmin/Chettri		Hinduism	Hindu		0	No formal education	0	No formal education	Nuclear	4	2	Married	3	0	0	0	1	0	0		Full time job		Government job	Government job	Unemployed	Home maker	Home maker		0	1	0	0	0	0		80000	960000		0	80000	960000	240000	No	0	0
Private	14	Nine	Brahmin/Chettri	Brahmin/Chettri		Hinduism	Hindu		10	Secondary(9-12)	10	Secondary(9-12)	Nuclear	4	2	Married	0 3	1	0	0	1	0	0		Full time job		Government job	Government job	Full time job	Business	Business		2	0	0	1	0	0		40000	480000	30000	360000	70000	840000	210000	No	0	0
Private	15	Nine	Brahmin/Chettri	Brahmin/Chettri		Hinduism	Hindu		10	Secondary(9-12)	10	Secondary(9-12)	Nuclear	4	2	Married	3	0	0	0	1	0	0		Full time job		Business	Business	Full time job	Business	Business		2	0	0	1	0	0		40000	480000	30000	360000	70000	840000	210000	No	0	0
Private	14	Nine	Brahmin/Chettri	Brahmin/Chettri		Hinduism	Hindu		12	Secondary(9-12)	12	Secondary(9-12)	Nuclear	4	2	Married	3	0	0	0	1	0	0		Full time job		Government job	Government job	Full time job	Private job	Private job		2	0	0	1	0	0		25000	300000	15000	180000	50000	600000	150000	No	0	0
Private	15	Ten	Newar	Adibasi/janajati		Hinduism	Hindu		3	Basic education(1-8)	10	Secondary(9-12)	Nuclear	6	4	Married	3	0	0	0	1	0	0		Full time job		2	Daily wages	Unemployed	Home maker	Home maker		0 4	1	0	0	0	1	Brother		0		0	50000	600000	100000	No	0	0
Private	14	Nine	Brahmin/Chettri	Brahmin/Chettri		Hinduism	Hindu		18	Higher Secondary and above	12	Secondary(9-12)	Nuclear	4	2	Married	3	0	0	0	1	0	0		Full time job		Government job	Government job	Full time job	Private job	Private job		2	0	0	1	0	0		40000	480000	40000	480000	80000	960000	240000	No	0	0
Private	14	Nine	Brahmin/Chettri	Brahmin/Chettri		Hinduism	Hindu		10	Secondary(9-12)	10	Secondary(9-12)	Nuclear	5	2	Married	3	0	0	0	1	0	0		Full time job	Ngo	9	others	Full time job	Business	Business		2	0	0	1	0	0		50000	600000	30000	360000	80000	960000	192000	No	0	0
Private	14	Nine	Brahmin/Chettri	Brahmin/Chettri		Hinduism	Hindu		16	Higher Secondary and above	16	Higher Secondary and above	Nuclear	4	2	Married	3	0	0	0	1	0	0		Full time job		Business	Business	Unemployed	Home maker	Home maker		0	1	0	0	0	0		190000	2280000		0	190000	2280000	570000	Yes	0	1
Private	15	Ten	Brahmin/Chettri	Brahmin/Chettri		Hinduism	Hindu		12	Secondary(9-12)	12	Secondary(9-12)	Nuclear	4	2	Married	3	0	0	0	1	0	0		Full time job		Private job	Private job	Full time job	Business	Business		2	0	0	1	0	0		50000	600000	40000	480000	90000	1080000	270000	No	0	0
Private	14	Nine	Newar	Adibasi/janajati		Hinduism	Hindu		16	Higher Secondary and above	18	Higher Secondary and above	Joint	14	2	Married	1 3	0	1	0	1	0	0		Full time job	Lawyer	9	others	Full time job	Government job	Government job		2	0	0	1	0	0		50000	600000	40000	480000	90000	1080000	77142.9	Yes	1	0
Private	15	Ten	Newar	Adibasi/janajati		Hinduism	Hindu		16	Higher Secondary and above	16	Higher Secondary and above	Nuclear	4	2	Married	1 3	0	1	0	1	0	0		Full time job		Business	Business	Unemployed	Home maker	Home maker		0	1	0	0	0	0		300000	3600000		0	300000	3600000	900000	No	0	0
Private	14	Ten	Adibasi/janajati	Adibasi/janajati		Buddhism	Non hindu		16	Higher Secondary and above	16	Higher Secondary and above	Nuclear	4	2	Married	3	0	0	0	1	0	0		Full time job		Business	Business	Full time job	Business	Business		2	0	0	1	0	0		80000	960000	40000	480000	120000	1440000	360000	No	0	0
Private	14	Nine	Newar	Adibasi/janajati		Hinduism	Hindu		16	Higher Secondary and above	16	Higher Secondary and above	Joint	15	2	Married	1 3	0	1	0	1	0	0		Full time job		Business	Business	Unemployed	Home maker	Home maker		0 4	1	0	0	0	1	Uncle, aunty , thulo buwa		0		0	300000	3600000	240000	No	0	0
Private	15	Ten	Newar	Adibasi/janajati		Hinduism	Hindu		18	Higher Secondary and above	18	Higher Secondary and above	Nuclear	5	2	Married	3	0	0	0	1	0	0		Full time job		Business	Business	Full time job	Business	Business		2	0	0	1	0	0		100000	1200000	60000	720000	160000	1920000	384000	No	0	0
Private	14	Nine	Brahmin/Chettri	Brahmin/Chettri		Hinduism	Hindu		18	Higher Secondary and above	18	Higher Secondary and above	Nuclear	5	2	Married	3	0	0	0	1	0	0		Full time job		Private job	Private job	Full time job	Private job	Private job		2	0	0	1	0	0		100000	1200000	60000	720000	160000	1920000	384000	Yes	1	1
Private	14	Nine	Brahmin/Chettri	Brahmin/Chettri		Hinduism	Hindu		12	Secondary(9-12)	12	Secondary(9-12)	Nuclear	4	2	Married	3	0	0	0	1	0	0		Full time job		Business	Business	Unemployed	Home maker	Home maker		0	1	0	0	0	0		80000	960000		0	80000	960000	240000	No	0	0
Private	14	Nine	Newar	Adibasi/janajati		Hinduism	Hindu		12	Secondary(9-12)	12	Secondary(9-12)	Nuclear	4	2	Married	3	0	0	0	1	0	0		Full time job		Private job	Private job	Full time job	Private job	Private job		2	0	0	1	0	0		60000	720000	30000	360000	90000	1080000	270000	No	0	0
Private	14	Nine	Brahmin/Chettri	Brahmin/Chettri		Hinduism	Hindu		16	Higher Secondary and above	16	Higher Secondary and above	Joint	7	2	Married	3	0	0	0	1	0	0		Full time job		Business	Business	Full time job	Business	Business		2	0	0	1	0	0		80000	960000	80000	960000	160000	1920000	274286	Yes	0	0
Private	14	Ten	Brahmin/Chettri	Brahmin/Chettri		Hinduism	Hindu		18	Higher Secondary and above	18	Higher Secondary and above	Joint	6	2	Married	3	0	0	0	1	0	0		Full time job		Private job	Private job	Full time job	Private job	Private job		2	0	0	1	0	0		80000	960000	80000	960000	160000	1920000	320000	Yes	1	1
Private	14	Nine	Brahmin/Chettri	Brahmin/Chettri		Hinduism	Hindu		18	Higher Secondary and above	18	Higher Secondary and above	Nuclear	4	2	Married	3	0	0	0	1	0	0		Full time job		Government job	Government job	Full time job	Government job	Government job		2	0	0	1	0	0		70000	840000	80000	960000	150000	1800000	450000	No	0	0
Private	14	Nine	Brahmin/Chettri	Brahmin/Chettri		Hinduism	Hindu		18	Higher Secondary and above	18	Higher Secondary and above	Nuclear	3	1	Married	3	0	0	0	1	0	0		Full time job		Government job	Government job	Full time job	Government job	Government job		2	0	0	1	0	0		70000	840000	80000	960000	200000	2400000	800000	No	0	0
Private	14	Nine	Dalit	Terai/Madhesi		Hinduism	Hindu		0	No formal education	10	Secondary(9-12)	Nuclear	5	3	Married	3	0	0	0	1	0	0		Full time job		Business	Business	Unemployed	Home maker	Home maker		0	1	0	0	0	0		80000	960000		0	80000	960000	192000	No	0	0
Private	15	Ten	Newar	Adibasi/janajati		Hinduism	Hindu		10	Secondary(9-12)	11	Secondary(9-12)	Nuclear	5	3	Married	1	0	1	0	0	0	0		Full time job		Business	Business	Full time job	Business	Business		2	0	0	1	0	0		40000	480000	20000	240000	60000	720000	144000	No	0	0
Private	15	Ten	Brahmin/Chettri	Brahmin/Chettri		Hinduism	Hindu		10	Secondary(9-12)	10	Secondary(9-12)	Nuclear	4	2	Married	3	0	0	0	1	0	0		Full time job		Business	Business	Full time job	Business	Business		2	0	0	1	0	0		100000	1200000	40000	480000	140000	1680000	420000	Yes	1	1
Private	14	Nine	Brahmin/Chettri	Brahmin/Chettri		Hinduism	Hindu		10	Secondary(9-12)	12	Secondary(9-12)	Nuclear	4	2	Married	3	0	0	0	1	0	0		Full time job		Government job	Government job	Part time job	Daily wages	Daily wages		2	0	0	1	0	0		30000	360000	20000	240000	50000	600000	150000	Yes	1	1
Private	15	Ten	Brahmin/Chettri	Brahmin/Chettri		Hinduism	Hindu		8	Basic education(1-8)	12	Secondary(9-12)	Nuclear	5	3	Married	3	0	0	0	1	0	0		Full time job		Private job	Private job	Part time job	Business	Business		2	0	0	1	0	0		50000	600000	15000	180000	65000	780000	156000	Yes	1	1
Private	14	Nine	Brahmin/Chettri	Brahmin/Chettri		Hinduism	Hindu		6	Basic education(1-8)	10	Secondary(9-12)	Nuclear	5	3	Married	3	0	0	0	1	0	0		Full time job		Private job	Private job	Full time job	Business	Business		2	0	0	1	0	0		50000	600000	30000	360000	80000	960000	192000	No	0	0
Private	15	Ten	Dalit	Terai/Madhesi		Hinduism	Hindu		10	Secondary(9-12)	12	Secondary(9-12)	Nuclear	5	3	Married	3	0	0	0	1	0	0		Full time job		Business	Business	Unemployed	Home maker	Home maker		0	1	0	0	0	0		100000	1200000		0	100000	1200000	240000	Yes	1	1
Private	15	Ten	Brahmin/Chettri	Brahmin/Chettri		Hinduism	Hindu		10	Secondary(9-12)	10	Secondary(9-12)	Nuclear	4	2	Married	3	0	0	0	1	0	0		Full time job		Foreign employment	Foreign employment	Unemployed	Home maker	Home maker		0	1	0	0	0	0		60000	720000		0	60000	720000	180000	Yes	1	1
Private	15	Ten	Brahmin/Chettri	Brahmin/Chettri		Hinduism	Hindu		12	Secondary(9-12)	12	Secondary(9-12)	Nuclear	4	2	Married	3 1	0	1	0	1	0	0		Full time job		Private job	Private job	Full time job	Business	Business		2	0	0	1	0	0		50000	600000	40000	480000	90000	1080000	270000	No	0	0
Private	15	Nine	Brahmin/Chettri	Brahmin/Chettri		Hinduism	Hindu		10	Secondary(9-12)	4	Basic education(1-8)	Nuclear	6	4	Married	3	0	0	0	1	0	0		Full time job		Business	Business	Full time job	Business	Business		2	0	0	1	0	0		80000	960000	60000	720000	140000	1680000	280000	No	0	0
Private	15	Ten	Brahmin/Chettri	Brahmin/Chettri		Hinduism	Hindu		10	Secondary(9-12)	8	Basic education(1-8)	Nuclear	4	2	Married	3	0	0	0	1	0	0		Full time job		Business	Business	Part time job	Business	Business		2	0	0	1	0	0		80000	960000	20000	240000	100000	1200000	300000	No	0	0
Private	14	Nine	Dalit	Terai/Madhesi		Hinduism	Hindu		16	Higher Secondary and above	16	Higher Secondary and above	Nuclear	4	2	Married	3	0	0	0	1	0	0		Full time job		Government job	Government job	Unemployed	Home maker	Home maker		0	1	0	0	0	0		50000	600000		0	50000	600000	150000	Yes	0	0
Private	14	Nine	Adibasi/janajati	Adibasi/janajati		Buddhism	Non hindu		0	No formal education	10	Secondary(9-12)	Nuclear	4	2	Married	3	0	0	0	1	0	0		Full time job		Private job	Private job	Full time job	Business	Business		2	0	0	1	0	0		50000	600000	30000	360000	80000	960000	240000	Yes	0	0
Government	15	Ten	Newar	Adibasi/janajati		Hinduism	Hindu		5	Basic education(1-8)	6	Basic education(1-8)	Nuclear	4	2	Seperated	3	0	0	0	1	0	0		Full time job		Foreign employment	Foreign employment	Full time job	I dont know	Others		2	0	0	1	0	0		30000	360000	20000	240000	50000	600000	150000	No	0	0
Government	14	Nine	others	Dalit and others	Sunar	Hinduism	Hindu		10	Secondary(9-12)	11	Secondary(9-12)	Joint	7	1	Seperated	3	0	0	0	1	0	0		Full time job		Foreign employment	Foreign employment	Part time job	Business	Business		2	0	0	1	0	0		75000	900000	10000	120000	85000	1020000	145714	No	0	0
Government	15	Ten	Newar	Adibasi/janajati		Hinduism	Hindu		0	No formal education	10	Secondary(9-12)	Joint	7	2	Married	3	0	0	0	1	0	0		Part time job		Business	Business	Unemployed	I dont know	Others		0	1	0	0	0	0		40000	480000		0	40000	480000	68571.4	No	0	0
Government	15	Ten	Newar	Adibasi/janajati		Hinduism	Hindu		5	Basic education(1-8)	10	Secondary(9-12)	Nuclear	4	2	Married	3	0	0	0	1	0	0		Full time job		Private job	Private job	Full time job	Others	Others	School worker	2	0	0	1	0	0		50000	600000	50000	600000	100000	1200000	300000	No	0	0
Government	15	Ten	Dalit	Terai/Madhesi		Hinduism	Hindu		0	No formal education	9	Secondary(9-12)	Joint	7	3	Married	3	0	0	0	1	0	0		Full time job		Foreign employment	Foreign employment	Unemployed	Agriculture	Agriculture		0	1	0	0	0	0		100000	1200000		0	105000	1260000	180000	No	0	0
Government	14	Nine	Newar	Adibasi/janajati		Christianity	Non hindu		3	Basic education(1-8)	10	Secondary(9-12)	Nuclear	4	2	Seperated	3	0	0	0	1	0	0		Full time job		Foreign employment	Foreign employment	Full time job	Government job	Government job		2	0	0	1	0	0		50000	600000	14000	168000	64000	768000	192000	No	0	0
Government	14	Nine	Adibasi/janajati	Adibasi/janajati		Hinduism	Hindu		8	Basic education(1-8)	10	Secondary(9-12)	Joint	5	1	Married	3	0	0	0	1	0	0		Full time job		Agriculture	Agriculture	Unemployed	I dont know	Others		0	1	0	0	0	0		20000	240000		0	20000	240000	48000	No	0	0
Government	15	Ten	Dalit	Terai/Madhesi		Hinduism	Hindu		10	Secondary(9-12)	10	Secondary(9-12)	Joint	7	3	Married	3	0	0	0	1	0	0		Full time job		Foreign employment	Foreign employment	Full time job	Foreign Employment	Foreign Employment		2	0	0	1	0	0		100000	1200000	45000	540000	145000	1740000	248571	No	0	0
Government	14	Nine	Brahmin/Chettri	Brahmin/Chettri		Hinduism	Hindu		7	Basic education(1-8)	7	Basic education(1-8)	Nuclear	4	1	Married	3	0	0	0	1	0	0		Full time job	Driver	9	others	Part time job	Others	Others	Handicraft	2	0	0	1	0	0		40000	480000	25000	300000	65000	780000	195000	No	0	0
Government	15	Ten	Newar	Adibasi/janajati		Hinduism	Hindu		0	No formal education	9	Secondary(9-12)	Nuclear	3	0	Married	3	0	0	0	1	0	0		Full time job		others	others	Unemployed	I dont know	Others		0	1	0	0	0	0		20000	240000		0	20000	240000	80000	No	0	0
Government	14	Nine	Adibasi/janajati	Adibasi/janajati		Hinduism	Hindu		10	Secondary(9-12)	4	Basic education(1-8)	Nuclear	5	3	Married	3	0	0	0	1	0	0		Full time job		Business	Business	Full time job	Business	Business		2	0	0	1	0	0		50000	600000	50000	600000	100000	1200000	240000	No	0	0
Government	15	Ten	Newar	Adibasi/janajati		Hinduism	Hindu		10	Secondary(9-12)	10	Secondary(9-12)	Joint	7	2	Married	3	0	0	0	1	0	0		Part time job		Business	Business	Full time job	Others	Others	Handicraft	2	0	0	1	0	0		40000	480000	65000	780000	105000	1260000	180000	No	0	0
Government	15	Ten	Brahmin/Chettri	Brahmin/Chettri		Hinduism	Hindu		5	Basic education(1-8)	10	Secondary(9-12)	Nuclear	6	4	Married	3	0	0	0	1	0	0		Full time job		Government job	Government job	Part time job	Business	Business		2	0	0	1	0	0		35000	420000	20000	240000	55000	660000	110000	No	0	0
Government	14	Nine	Newar	Adibasi/janajati		Hinduism	Hindu		0	No formal education	5	Basic education(1-8)	Nuclear	4	2	Married	2 3	0	0	1	1	0	0		Full time job		2	Daily wages	Full time job	Agriculture	Agriculture		2	0	0	1	0	0		60000	720000	15000	180000	75000	900000	225000	No	0	0
Government	14	Nine	Brahmin/Chettri	Brahmin/Chettri		Hinduism	Hindu		6	Basic education(1-8)	6	Basic education(1-8)	Nuclear	3	1	Married	3	0	0	0	1	0	0		Full time job	Security guard	9	others	Full time job	Business	Business		2	0	0	1	0	0		20000	240000	15000	180000	35000	420000	140000	No	0	0
Government	15	Ten	Adibasi/janajati	Adibasi/janajati		Hinduism	Hindu		5	Basic education(1-8)	10	Secondary(9-12)	Nuclear	4	2	Married	3	0	0	0	1	0	0		Full time job		Business	Business	Full time job	Business	Business		2	0	0	1	0	0		50000	600000	50000	600000	100000	1200000	300000	No	0	0
Government	14	Nine	Newar	Adibasi/janajati		Hinduism	Hindu		10	Secondary(9-12)	10	Secondary(9-12)	Joint	6	1	Married	3	0	0	0	1	0	0		Full time job		Business	Business	Full time job	Government job	Government job		2	0	0	1	0	0		17000	204000	30000	360000	47000	564000	94000	No	0	0
Government	14	Nine	Newar	Adibasi/janajati		Hinduism	Hindu		0	No formal education	0	No formal education	Nuclear	4	2	Married	3	0	0	0	1	0	0		Full time job	Painter	9	others	Full time job	Others	Others	Hospitality	2	0	0	1	0	0		20000	240000	14000	168000	34000	408000	102000	No	0	0
Private	14	Nine	Brahmin/Chettri	Brahmin/Chettri		Hinduism	Hindu		10	Secondary(9-12)	10	Secondary(9-12)	Nuclear	4	1	Married	3	0	0	0	1	0	0		Full time job		Private job	Private job	Full time job	Home maker	Home maker		0	1	0	0	0	0		0	0		0	0	0	0	No	0	0
Private	15	Ten	Adibasi/janajati	Adibasi/janajati		Buddhism	Non hindu		12	Secondary(9-12)	16	Higher Secondary and above	Nuclear	5	3	Married	3	0	0	0	1	0	0		Full time job		Private job	Private job	Full time job	Private job	Private job		2	0	0	1	0	0		35000	420000	25000	300000	60000	720000	144000	No	0	0
Private	15	Ten	Newar	Adibasi/janajati		Hinduism	Hindu		0	No formal education	10	Secondary(9-12)	Joint	7	4	Married	3	0	0	0	1	0	0		Full time job		Business	Business	Unemployed	Home maker	Home maker		0	1	0	0	0	0		40000	480000		0	40000	480000	68571.4	Yes	0	0
Private	15	Nine	Brahmin/Chettri	Brahmin/Chettri		Hinduism	Hindu		5	Basic education(1-8)	9	Secondary(9-12)	Nuclear	5	3	Married	0 3	1	0	0	1	0	0		Full time job		Daily wages	Daily wages	Unemployed	Home maker	Home maker		0	1	0	0	0	0		100000	1200000		0	100000	1200000	240000	No	0	0
Private	15	Nine	Brahmin/Chettri	Brahmin/Chettri		Hinduism	Hindu		5	Basic education(1-8)	9	Secondary(9-12)	Nuclear	6	4	Married	0 1 3	1	1	0	1	0	0		Full time job	Painter	9	others	Part time job	Home maker	Home maker		2	0	0	1	0	0		100000	1200000	10000	120000	110000	1320000	220000	No	0	0
Private	14	Nine	Adibasi/janajati	Adibasi/janajati		Hinduism	Hindu		10	Secondary(9-12)	10	Secondary(9-12)	Nuclear	4	2	Married	3	0	0	0	1	0	0		Full time job		Business	Business	Unemployed	Home maker	Home maker		0	1	0	0	0	0		50000	600000		0	50000	600000	150000	No	0	0
Private	15	Ten	Adibasi/janajati	Adibasi/janajati		Buddhism	Non hindu		12	Secondary(9-12)	16	Higher Secondary and above	Nuclear	4	2	Married	3	0	0	0	1	0	0		Full time job		Private job	Private job	Full time job	Private job	Private job		2	0	0	1	0	0		0	0	0	0	0	0	0	Yes	1	1
Private	14	Nine	Brahmin/Chettri	Brahmin/Chettri		Hinduism	Hindu		10	Secondary(9-12)	10	Secondary(9-12)	Nuclear	3	0	Married	1 3	0	1	0	1	0	0		Full time job		Foreign employment	Foreign employment	Unemployed	Home maker	Home maker		0	1	0	0	0	0		75000	900000		0	75008	900096	300032	No	0	0
Private	14	Nine	Adibasi/janajati	Adibasi/janajati		Hinduism	Hindu		8	Basic education(1-8)	16	Higher Secondary and above	Nuclear	4	2	Married	3	0	0	0	1	0	0		Full time job		2	Daily wages	Full time job	Private job	Private job		2	0	0	1	0	0		50000	600000	12000	144000	62000	744000	186000	No	0	0
Private	15	Ten	Brahmin/Chettri	Brahmin/Chettri		Hinduism	Hindu		10	Secondary(9-12)	12	Secondary(9-12)	Nuclear	4	2	Married	3	0	0	0	1	0	0		Full time job		Government job	Government job	Unemployed	Home maker	Home maker		0	1	0	0	0	0		60000	720000		0	60000	720000	180000	No	0	0
Private	15	Ten	Brahmin/Chettri	Brahmin/Chettri		Hinduism	Hindu		12	Secondary(9-12)	12	Secondary(9-12)	Nuclear	4	2	Married	3	0	0	0	1	0	0		Full time job		Private job	Private job	Full time job	Private job	Private job		2	0	0	1	0	0		40000	480000	15000	180000	55000	660000	165000	No	0	0
Private	15	Nine	Newar	Adibasi/janajati		Hinduism	Hindu		5	Basic education(1-8)	9	Secondary(9-12)	Nuclear	4	2	Married	3	0	0	0	1	0	0		Full time job		Daily wages	Daily wages	Unemployed	Home maker	Home maker		0	1	0	0	0	0		60000	720000		0	60000	720000	180000	No	0	0
Private	15	Ten	Brahmin/Chettri	Brahmin/Chettri		Hinduism	Hindu		16	Higher Secondary and above	18	Higher Secondary and above	Nuclear	4	2	Married	3	0	0	0	1	0	0		Part time job		Private job	Private job	Unemployed	Home maker	Home maker		0	1	0	0	0	0		0	0		0	0	0	0	Yes	1	1
Private	14	Nine	Adibasi/janajati	Adibasi/janajati		Hinduism	Hindu		10	Secondary(9-12)	12	Secondary(9-12)	Nuclear	3	1	Married	3	0	0	0	1	0	0		Full time job		Foreign employment	Foreign employment	Unemployed	Home maker	Home maker		0	1	0	0	0	0		75000	900000		0	75000	900000	300000	No	0	0
Private	15	Ten	others	Dalit and others	Maji	Hinduism	Hindu		12	Secondary(9-12)	12	Secondary(9-12)	Joint	10	2	Married	3	0	0	0	1	0	0		Full time job		Private job	Private job	Unemployed	Home maker	Home maker		0	1	0	0	0	0		0	0		0	0	0	0	Yes	1	1
Private	15	Ten	Brahmin/Chettri	Brahmin/Chettri		Hinduism	Hindu		12	Secondary(9-12)	12	Secondary(9-12)	Nuclear	5	2	Married	3	0	0	0	1	0	0		Full time job		Private job	Private job	Full time job	Private job	Private job		2	0	0	1	0	0		50000	600000	50000	600000	100000	1200000	240000	No	0	0
Private	14	Ten	Brahmin/Chettri	Brahmin/Chettri		Hinduism	Hindu		16	Higher Secondary and above	16	Higher Secondary and above	Nuclear	4	2	Married	3	0	0	0	1	0	0		Full time job		Private job	Private job	Full time job	Private job	Private job		2	0	0	1	0	0		35000	420000	35000	420000	70000	840000	210000	Yes	1	1
Private	15	Ten	Brahmin/Chettri	Brahmin/Chettri		Hinduism	Hindu		12	Secondary(9-12)	12	Secondary(9-12)	Nuclear	6	4	Married	3	0	0	0	1	0	0		Full time job		Business	Business	Full time job	Business	Business		2	0	0	1	0	0		0	0	0	0	0	0	0	No	0	0
Private	15	Ten	Newar	Adibasi/janajati		Hinduism	Hindu		13	Higher Secondary and above	11	Secondary(9-12)	Nuclear	4	2	Married	3	0	0	0	1	0	0		Full time job		Business	Business	Part time job	Business	Business		2	0	0	1	0	0		30000	360000	25000	300000	60000	720000	180000	Yes	1	1
Private	14	Nine	Brahmin/Chettri	Brahmin/Chettri		Hinduism	Hindu		10	Secondary(9-12)	12	Secondary(9-12)	Nuclear	3	1	Married	3	0	0	0	1	0	0		Part time job		Private job	Private job	Unemployed	Home maker	Home maker		0	1	0	0	0	0		0	0		0	0	0	0	Yes	1	1
Private	14	Nine	Adibasi/janajati	Adibasi/janajati		Hinduism	Hindu		5	Basic education(1-8)	11	Secondary(9-12)	Nuclear	4	2	Married	3	0	0	0	1	0	0		Full time job		Business	Business	Full time job	Business	Business		2	0	0	1	0	0		40000	480000	40000	480000	80000	960000	240000	Yes	1	1
Private	14	Nine	Dalit	Terai/Madhesi		Hinduism	Hindu		2	Basic education(1-8)	12	Secondary(9-12)	Nuclear	6	4	Married	1	0	1	0	0	0	0		Full time job		Business	Business	Unemployed	Home maker	Home maker		0 4	1	0	0	0	1	Brother		0		0	150000	1800000	300000	No	0	0
Private	15	Ten	Brahmin/Chettri	Brahmin/Chettri		Hinduism	Hindu		7	Basic education(1-8)	10	Secondary(9-12)	Nuclear	5	3	Married	3	0	0	0	1	0	0		Full time job		Private job	Private job	Unemployed	Home maker	Home maker		0	1	0	0	0	0		30000	360000		0	30000	360000	72000	No	0	0
Private	15	Ten	Dalit	Terai/Madhesi		Hinduism	Hindu		0	No formal education	10	Secondary(9-12)	Nuclear	3	1	Married	3	0	0	0	1	0	0		Part time job		Business	Business	Unemployed	Home maker	Home maker		0	1	0	0	0	0		0	0		0	0	0	0	No	0	0
Private	14	Nine	Newar	Adibasi/janajati		Hinduism	Hindu		13	Higher Secondary and above	11	Secondary(9-12)	Nuclear	4	2	Married	3	0	0	0	1	0	0		Full time job		Business	Business	Part time job	Business	Business		2	0	0	1	0	0		30000	360000	25000	300000	55000	660000	165000	Yes	1	1
Private	14	Nine	Brahmin/Chettri	Brahmin/Chettri		Hinduism	Hindu		0	No formal education	0	No formal education	Joint	5	2	Married	3	0	0	0	1	0	0		Full time job		Foreign employment	Foreign employment	Unemployed	Home maker	Home maker		0	1	0	0	0	0		60000	720000		0	60000	720000	144000	No	0	0
Private	14	Nine	Brahmin/Chettri	Brahmin/Chettri		Hinduism	Hindu		12	Secondary(9-12)	16	Higher Secondary and above	Nuclear	4	2	Married	3	0	0	0	1	0	0		Full time job		Foreign employment	Foreign employment	Unemployed	Home maker	Home maker		0	1	0	0	0	0		100000	1200000		0	100000	1200000	300000	No	0	0
Private	15	Nine	Dalit	Terai/Madhesi		Hinduism	Hindu		0	No formal education	10	Secondary(9-12)	Nuclear	4	2	Married	3	0	0	0	1	0	0		Full time job		Business	Business	Unemployed	Home maker	Home maker		0 4	1	0	0	0	1	Brother		0		0	100000	1200000	300000	No	0	0
Private	14	Nine	Newar	Adibasi/janajati		Hinduism	Hindu		10	Secondary(9-12)	13	Higher Secondary and above	Joint	8	1	Married	3	0	0	0	1	0	0		Full time job		Foreign employment	Foreign employment	Full time job	Foreign Employment	Foreign Employment		2	0	0	1	0	0		80000	960000	40000	480000	120000	1440000	180000	No	0	0
Private	14	Nine	Brahmin/Chettri	Brahmin/Chettri		Hinduism	Hindu		10	Secondary(9-12)	12	Secondary(9-12)	Nuclear	4	2	Married	1 3	0	1	0	1	0	0		Full time job		Foreign employment	Foreign employment	Full time job	Foreign Employment	Foreign Employment		2	0	0	1	0	0		100000	1200000	100000	1200000	200000	2400000	600000	No	0	0
Private	15	Ten	Brahmin/Chettri	Brahmin/Chettri		Hinduism	Hindu		8	Basic education(1-8)	12	Secondary(9-12)	Nuclear	4	2	Married	3	0	0	0	1	0	0		Full time job		Private job	Private job	Full time job	Private job	Private job		2	0	0	1	0	0		60000	720000	15000	180000	75000	900000	225000	No	0	0
Private	14	Nine	Adibasi/janajati	Adibasi/janajati		Others	Non hindu	Kirat	12	Secondary(9-12)	9	Secondary(9-12)	Joint	8	1	Married	1 3	0	1	0	1	0	0		Unemployed		Home maker	Home maker	Full time job	Foreign Employment	Foreign Employment		1 4	0	1	0	0	1	Grandfather, Uncle		0		0	160000	1920000	240000	No	0	0
Private	15	Ten	Adibasi/janajati	Adibasi/janajati		Buddhism	Non hindu		8	Basic education(1-8)	10	Secondary(9-12)	Nuclear	6	4	Married	3	0	0	0	1	0	0		Full time job		Foreign employment	Foreign employment	Full time job	Home maker	Home maker		2	0	0	1	0	0		60000	720000	16000	192000	76000	912000	152000	No	0	0
Private	15	Ten	Adibasi/janajati	Adibasi/janajati		Buddhism	Non hindu		0	No formal education	0	No formal education	Nuclear	4	2	Married	3	0	0	0	1	0	0		Full time job		Private job	Private job	Full time job	Private job	Private job		2	0	0	1	0	0		20000	240000	10000	120000	30000	360000	90000	No	0	0
Private	14	Nine	Brahmin/Chettri	Brahmin/Chettri		Hinduism	Hindu		0	No formal education	12	Secondary(9-12)	Nuclear	3	2	Widow	3	0	0	0	1	0	0		Unemployed		others	others	Part time job	Home maker	Home maker		1	0	1	0	0	0			0	8000	96000	8000	96000	32000	Yes	1	1
Private	15	Ten	Adibasi/janajati	Adibasi/janajati		Buddhism	Non hindu		12	Secondary(9-12)	10	Secondary(9-12)	Nuclear	3	1	Married	3	0	0	0	1	0	0		Full time job		Foreign employment	Foreign employment	Full time job	Foreign Employment	Foreign Employment		2	0	0	1	0	0		80000	960000	80000	960000	160000	1920000	640000	No	0	0
Private	15	Ten	Adibasi/janajati	Adibasi/janajati		Buddhism	Non hindu		6	Basic education(1-8)	10	Secondary(9-12)	Nuclear	5	3	Married	3	0	0	0	1	0	0		Full time job		Business	Business	Unemployed	Home maker	Home maker		0	1	0	0	0	0		100000	1200000		0	100000	1200000	240000	No	0	0
Private	15	Ten	Dalit	Terai/Madhesi		Hinduism	Hindu		10	Secondary(9-12)	12	Secondary(9-12)	Nuclear	4	2	Married	1	0	1	0	0	0	0		Full time job		Private job	Private job	Part time job	Business	Business		2	0	0	1	0	0		100000	1200000	10000	120000	110000	1320000	330000	No	0	0
Private	14	Nine	Newar	Adibasi/janajati		Hinduism	Hindu		4	Basic education(1-8)	6	Basic education(1-8)	Nuclear	4	6	Married	3	0	0	0	1	0	0		Full time job		Foreign employment	Foreign employment	Part time job	Home maker	Home maker		2	0	0	1	0	0		40000	480000	15000	180000	55000	660000	165000	No	0	0
Private	14	Nine	Dalit	Terai/Madhesi		Hinduism	Hindu		4	Basic education(1-8)	8	Basic education(1-8)	Nuclear	5	6	Married	3	0	0	0	1	0	0		Full time job		Private job	Private job	Full time job	Daily wages	Daily wages		2	0	0	1	0	0		80000	960000	12000	144000	92000	1104000	220800	No	0	0
Private	14	Nine	Adibasi/janajati	Adibasi/janajati		Buddhism	Non hindu		0	No formal education	12	Secondary(9-12)	Nuclear	6	4	Seperated	3	0	0	0	1	0	0		Full time job		Business	Business	Unemployed	I dont know	Others		0	1	0	0	0	0		0	0		0	0	0	0	No	0	0
Private	15	Nine	Brahmin/Chettri	Brahmin/Chettri		Hinduism	Hindu		3	Basic education(1-8)	8	Basic education(1-8)	Nuclear	11	8	Married	4	0	0	0	0	1	0		Full time job		Agriculture	Agriculture	Full time job	Agriculture	Agriculture		3	0	0	0	1	0			0		0	0	0	0	No	0	0
Private	15	Ten	Brahmin/Chettri	Brahmin/Chettri		Hinduism	Hindu		14	Higher Secondary and above	16	Higher Secondary and above	Nuclear	4	2	Married	3	0	0	0	1	0	0		Full time job		Foreign employment	Foreign employment	Full time job	Government job	Government job		2	0	0	1	0	0		120000	1440000	40000	480000	160000	1920000	480000	No	0	0
Private	15	Ten	Brahmin/Chettri	Brahmin/Chettri		Hinduism	Hindu		12	Secondary(9-12)	16	Higher Secondary and above	Nuclear	5	3	Married	3	0	0	0	1	0	0		Full time job		Business	Business	Full time job	Business	Business		2	0	0	1	0	0		50000	600000	30000	360000	80000	960000	192000	No	0	0
Private	15	Ten	Brahmin/Chettri	Brahmin/Chettri		Hinduism	Hindu		12	Secondary(9-12)	12	Secondary(9-12)	Nuclear	5	3	Married	1	0	1	0	0	0	0		Part time job		Business	Business	Unemployed	Home maker	Home maker		0	1	0	0	0	0		50000	600000		0	50000	600000	120000	No	0	0
Private	15	Ten	Newar	Adibasi/janajati		Hinduism	Hindu		18	Higher Secondary and above	18	Higher Secondary and above	Nuclear	4	1	Married	3	0	0	0	1	0	0		Full time job		Business	Business	Full time job	Private job	Private job		2	0	0	1	0	0		50000	600000	45000	540000	95000	1140000	285000	Yes	1	1
Private	14	Nine	Adibasi/janajati	Adibasi/janajati		Hinduism	Hindu		8	Basic education(1-8)	8	Basic education(1-8)	Joint	13	5	Married	3	0	0	0	1	0	0		Full time job		Foreign employment	Foreign employment	Unemployed	Home maker	Home maker		0 4	1	0	0	0	1	Brother and sister		0		0	100000	1200000	92307.7	No	0	0
Private	15	Nine	Brahmin/Chettri	Brahmin/Chettri		Hinduism	Hindu		8	Basic education(1-8)	14	Higher Secondary and above	Nuclear	4	2	Married	0 3	1	0	0	1	0	0		Full time job		Business	Business	Full time job	Business	Business		2	0	0	1	0	0		50000	600000	30000	360000	80000	960000	240000	No	0	0
Private	15	Nine	Brahmin/Chettri	Brahmin/Chettri		Hinduism	Hindu		16	Higher Secondary and above	18	Higher Secondary and above	Joint	6	2	Married	3	0	0	0	1	0	0		Full time job		Private job	Private job	Full time job	Government job	Government job		2	0	0	1	0	0		65000	780000	35000	420000	100000	1200000	200000	No	0	0
Private	15	Nine	Brahmin/Chettri	Brahmin/Chettri		Hinduism	Hindu		12	Secondary(9-12)	12	Secondary(9-12)	Joint	7	2	Seperated	3	0	0	0	1	0	0		Unemployed			others	Full time job	Business	Business		4 1	0	1	0	0	1	Brother and sister		0		0	50000	600000	85714.3	No	0	0
Private	15	Ten	Brahmin/Chettri	Brahmin/Chettri		Hinduism	Hindu		18	Higher Secondary and above	18	Higher Secondary and above	Nuclear	4	2	Married	1	0	1	0	0	0	0		Full time job		Government job	Government job	Full time job	Government job	Government job		2	0	0	1	0	0		45000	540000	30000	360000	75000	900000	225000	No	0	0
Private	15	Ten	Brahmin/Chettri	Brahmin/Chettri		Hinduism	Hindu		12	Secondary(9-12)	12	Secondary(9-12)	Nuclear	5	3	Married	3	0	0	0	1	0	0		Full time job		Private job	Private job	Full time job	Agriculture	Agriculture		2	0	0	1	0	0		30000	360000	15000	180000	50000	600000	120000	No	0	0
Private	15	Nine	Brahmin/Chettri	Brahmin/Chettri		Hinduism	Hindu		10	Secondary(9-12)	10	Secondary(9-12)	Joint	7	3	Married	3	0	0	0	1	0	0		Full time job		Foreign employment	Foreign employment	Unemployed	Home maker	Home maker		0	1	0	0	0	0		100000	1200000		0	100000	1200000	171429	No	0	0
Private	15	Nine	Adibasi/janajati	Adibasi/janajati		Buddhism	Non hindu		11	Secondary(9-12)	4	Basic education(1-8)	Nuclear	4	2	Married	3	0	0	0	1	0	0		Full time job		Foreign employment	Foreign employment	Full time job	Daily wages	Daily wages		2	0	0	1	0	0		150000	1800000	20000	240000	170000	2040000	510000	No	0	0
Private	15	Nine	Brahmin/Chettri	Brahmin/Chettri		Hinduism	Hindu		12	Secondary(9-12)	13	Higher Secondary and above	Nuclear	4	2	Married	3	0	0	0	1	0	0		Full time job		Private job	Private job	Full time job	Private job	Private job		2	0	0	1	0	0		50000	600000	20000	240000	70000	840000	210000	No	0	0
Private	15	Ten	Brahmin/Chettri	Brahmin/Chettri		Hinduism	Hindu		10	Secondary(9-12)	10	Secondary(9-12)	Nuclear	5	3	Married	1	0	1	0	0	0	0		Part time job		Private job	Private job	Unemployed	Home maker	Home maker		0	1	0	0	0	0		25000	300000		0	25000	300000	60000	No	0	0
Private	15	Ten	Brahmin/Chettri	Brahmin/Chettri		Hinduism	Hindu		16	Higher Secondary and above	16	Higher Secondary and above	Nuclear	4	1	Married	3	0	0	0	1	0	0		Full time job		Foreign employment	Foreign employment	Full time job	Government job	Government job		2	0	0	1	0	0		100000	1200000	40000	480000	140000	1680000	420000	Yes	0	1
Private	15	Ten	Brahmin/Chettri	Brahmin/Chettri		Hinduism	Hindu		12	Secondary(9-12)	10	Secondary(9-12)	Nuclear	5	2	Married	1	0	1	0	0	0	0		Full time job		Private job	Private job	Unemployed	Home maker	Home maker		0	1	0	0	0	0		30000	360000		0	30000	360000	72000	No	0	0
Private	15	Ten	Adibasi/janajati	Adibasi/janajati		Others	Non hindu	Kirat	8	Basic education(1-8)	12	Secondary(9-12)	Nuclear	5	2	Married	3	0	0	0	1	0	0		Full time job		Business	Business	Unemployed	Home maker	Home maker		0	1	0	0	0	0		150000	1800000		0	150000	1800000	360000	Yes	1	1
Private	14	Nine	Brahmin/Chettri	Brahmin/Chettri		Hinduism	Hindu		16	Higher Secondary and above	12	Secondary(9-12)	Joint	7	2	Married	3	0	0	0	1	0	0		Part time job		Business	Business	Part time job	Business	Business		2	0	0	1	0	0		75000	900000	50000	600000	125000	1500000	214286	Yes	1	1
Private	14	Nine	Adibasi/janajati	Adibasi/janajati		Buddhism	Non hindu		10	Secondary(9-12)	18	Higher Secondary and above	Joint	7	5	Married	3	0	0	0	1	0	0		Full time job		Government job	Government job	Full time job	Government job	Government job		2	0	0	1	0	0		45000	540000	10000	120000	55000	660000	94285.7	Yes	1	1
Private	15	Ten	Brahmin/Chettri	Brahmin/Chettri		Hinduism	Hindu		16	Higher Secondary and above	16	Higher Secondary and above	Nuclear	4	2	Married	3	0	0	0	1	0	0		Full time job		Government job	Government job	Unemployed	Home maker	Home maker		0	1	0	0	0	0		30000	360000		0	30000	360000	90000	Yes	0	0
Private	15	Nine	Brahmin/Chettri	Brahmin/Chettri		Hinduism	Hindu		12	Secondary(9-12)	8	Basic education(1-8)	Nuclear	3	0	Married	3	0	0	0	1	0	0		Full time job		Agriculture	Agriculture	Unemployed	Home maker	Home maker		0	1	0	0	0	0		100000	1200000		0	100000	1200000	400000	Yes	1	1
Private	15	Nine	Brahmin/Chettri	Brahmin/Chettri		Hinduism	Hindu		7	Basic education(1-8)	8	Basic education(1-8)	Nuclear	4	1	Married	3	0	0	0	1	0	0		Part time job		Agriculture	Agriculture	Unemployed	Home maker	Home maker		0	1	0	0	0	0		65000	780000		0	65000	780000	195000	Yes	1	1
Private	14	Nine	Adibasi/janajati	Adibasi/janajati		Buddhism	Non hindu		12	Secondary(9-12)	12	Secondary(9-12)	Nuclear	5	3	Married	1	0	1	0	0	0	0		Full time job		Private job	Private job	Unemployed	Home maker	Home maker		0 4	1	0	0	0	1	Didi		0		0	700000	8400000	1680000	Yes	0	0
Government	15	Ten	Adibasi/janajati	Adibasi/janajati		Hinduism	Hindu		12	Secondary(9-12)	12	Secondary(9-12)	Nuclear	5	3	Married	3	0	0	0	1	0	0		Part time job		Agriculture	Agriculture	Unemployed	Home maker	Home maker		1 4	0	1	0	0	1	Brother		0		0	50000	600000	120000	Yes	1	1
Government	15	Ten	Adibasi/janajati	Adibasi/janajati		Hinduism	Hindu		0	No formal education	3	Basic education(1-8)	Nuclear	4	2	Seperated	4	0	0	0	0	1	0		Full time job		Daily wages	Daily wages	Full time job	Daily wages	Daily wages		1	0	1	0	0	0			0	30000	360000	30000	360000	90000	Yes	1	1
Government	15	Ten	Newar	Adibasi/janajati		Hinduism	Hindu		0	No formal education	0	No formal education	Nuclear	4	2	Married	3	0	0	0	1	0	0		Full time job	Driver	9	others	Full time job	Business	Business		2	0	0	1	0	0		38000	456000	20000	240000	58000	696000	174000	No	0	0
Government	15	Ten	Newar	Adibasi/janajati		Hinduism	Hindu		0	No formal education	8	Basic education(1-8)	Nuclear	3	2	Widow	3	0	0	0	1	0	0		Unemployed		others	others	Full time job	Private job	Private job		1	0	1	0	0	0			0	0	0	0	0	0	No	0	0
Government	14	Nine	Brahmin/Chettri	Brahmin/Chettri		Hinduism	Hindu		3	Basic education(1-8)	16	Higher Secondary and above	Nuclear	7	5	Married	3	0	0	0	1	0	0		Full time job		Government job	Government job	Unemployed	Home maker	Home maker		0	1	0	0	0	0		35000	420000		0	35000	420000	60000	Yes	1	0
Government	15	Ten	Adibasi/janajati	Adibasi/janajati		Hinduism	Hindu		7	Basic education(1-8)	10	Secondary(9-12)	Nuclear	3	2	Married	3	0	0	0	1	0	0		Full time job	Painter	9	others	Full time job	Home maker	Home maker		2	0	0	1	0	0		10000	120000	14000	168000	24000	288000	96000	Yes	1	1
Government	14	Nine	Terai/Madhesi	Dalit and others		Hinduism	Hindu		4	Basic education(1-8)	9	Secondary(9-12)	Nuclear	3	2	Married	4	0	0	0	0	1	0		Full time job		Foreign employment	Foreign employment	Unemployed	Home maker	Home maker		0	1	0	0	0	0		60000	720000		0	60000	720000	240000	Yes	0	0
Government	15	Nine	Adibasi/janajati	Adibasi/janajati		Hinduism	Hindu		4	Basic education(1-8)	9	Secondary(9-12)	Nuclear	4	2	Married	3	0	0	0	1	0	0		Full time job		Foreign employment	Foreign employment	Full time job	Private job	Private job		2	0	0	1	0	0		30000	360000	20000	240000	50000	600000	150000	Yes	1	1
Government	14	Nine	Dalit	Terai/Madhesi		Hinduism	Hindu		5	Basic education(1-8)	5	Basic education(1-8)	Nuclear	5	3	Married	3	0	0	0	1	0	0		Full time job		Government job	Government job	Part time job	Government job	Government job		2	0	0	1	0	0		30000	360000	12000	144000	42000	504000	100800	Yes	1	1
Government	14	Nine	Brahmin/Chettri	Brahmin/Chettri		Hinduism	Hindu		10	Secondary(9-12)	12	Secondary(9-12)	Nuclear	5	3	Married	3	0	0	0	1	0	0		Full time job		Foreign employment	Foreign employment	Part time job	Business	Business		2	0	0	1	0	0		50000	600000	15000	180000	65000	780000	156000	Yes	1	1
Government	14	Nine	Brahmin/Chettri	Brahmin/Chettri		Hinduism	Hindu		10	Secondary(9-12)	10	Secondary(9-12)	Nuclear	5	3	Married	4	0	0	0	0	1	0		Full time job		Government job	Government job	Unemployed	Home maker	Home maker		0	1	0	0	0	0		40000	480000		0	40000	480000	96000	Yes	1	1
Government	15	Ten	Brahmin/Chettri	Brahmin/Chettri		Hinduism	Hindu		8	Basic education(1-8)	16	Higher Secondary and above	Nuclear	6	4	Married	3	0	0	0	1	0	0		Full time job		Private job	Private job	Full time job	Business	Business		2	0	0	1	0	0		60000	720000	20000	240000	80000	960000	160000	Yes	1	1
Government	15	Ten	Newar	Adibasi/janajati		Buddhism	Non hindu		5	Basic education(1-8)	10	Secondary(9-12)	Nuclear	3	1	Married	3	0	0	0	1	0	0		Part time job	Book binding	9	others	Part time job	Others	Others	Knitting	2	0	0	1	0	0		30000	360000	20000	240000	50000	600000	200000	Yes	1	1
Government	14	Nine	Brahmin/Chettri	Brahmin/Chettri		Hinduism	Hindu		5	Basic education(1-8)	10	Secondary(9-12)	Nuclear	7	5	Married	3	0	0	0	1	0	0		Full time job		Foreign employment	Foreign employment	Unemployed	Home maker	Home maker		0 4	1	0	0	0	1	Dada		0		0	120000	1440000	205714	Yes	1	0
Government	15	Ten	Adibasi/janajati	Adibasi/janajati		Hinduism	Hindu		8	Basic education(1-8)	1	Basic education(1-8)	Nuclear	3	1	Married	3	0	0	0	1	0	0		Full time job		Government job	Government job	Unemployed	Home maker	Home maker		0	1	0	0	0	0		25000	300000		0	25000	300000	100000	Yes	1	1
Government	14	Ten	Newar	Adibasi/janajati		Hinduism	Hindu		0	No formal education	8	Basic education(1-8)	Nuclear	4	2	Married	3	0	0	0	1	0	0		Full time job		Private job	Private job	Full time job	Private job	Private job		2	0	0	1	0	0		25000	300000	20000	240000	45000	540000	135000	No	0	0
Government	14	Nine	Brahmin/Chettri	Brahmin/Chettri		Hinduism	Hindu		12	Secondary(9-12)	16	Higher Secondary and above	Joint	10	2	Married	3	0	0	0	1	0	0		Full time job		Government job	Government job	Full time job	Government job	Government job		2	0	0	1	0	0		40000	480000	35000	420000	75000	900000	90000	Yes	1	1
Government	15	Ten	Newar	Adibasi/janajati		Hinduism	Hindu		3	Basic education(1-8)	2	Basic education(1-8)	Nuclear	4	2	Married	3	0	0	0	1	0	0		Full time job		2	Daily wages	Full time job	Daily wages	Daily wages		2	0	0	1	0	0		60000	720000	30000	360000	90000	1080000	270000	Yes	1	0
Government	14	Ten	Brahmin/Chettri	Brahmin/Chettri		Hinduism	Hindu		18	Higher Secondary and above	18	Higher Secondary and above	Joint	11	2	Married	4	0	0	0	0	1	0		Full time job		Private job	Private job	Full time job	Private job	Private job		2	0	0	1	0	0		70000	840000	40000	480000	110000	1320000	120000	Yes	1	1
Government	15	Ten	Brahmin/Chettri	Brahmin/Chettri		Buddhism	Non hindu		8	Basic education(1-8)	8	Basic education(1-8)	Joint	9	5	Married	3	0	0	0	1	0	0		Full time job		Business	Business	Full time job	Business	Business		2	0	0	1	0	0		60000	720000	15000	180000	75000	900000	100000	Yes	0	0
Government	15	Ten	Brahmin/Chettri	Brahmin/Chettri		Christianity	Non hindu		0	No formal education	8	Basic education(1-8)	Nuclear	5	3	Married	2	0	0	1	0	0	0		Full time job		Agriculture	Agriculture	Unemployed	Home maker	Home maker		0	1	0	0	0	0		50000	600000		0	50000	600000	120000	Yes	0	0
Government	15	Nine	Brahmin/Chettri	Brahmin/Chettri		Hinduism	Hindu		0	No formal education	11	Secondary(9-12)	Nuclear	3	1	Married	3	0	0	0	1	0	0		Full time job		Private job	Private job	Full time job	Business	Business		2	0	0	1	0	0		22000	264000	0	0	22000	264000	88000	No	0	0
Government	15	Ten	Newar	Adibasi/janajati		Hinduism	Hindu		8	Basic education(1-8)	10	Secondary(9-12)	Nuclear	5	3	Married	3	0	0	0	1	0	0		Full time job		Business	Business	Full time job	Government job	Government job		2	0	0	1	0	0		40000	480000	30000	360000	70000	840000	168000	Yes	0	0
Government	14	Nine	Adibasi/janajati	Adibasi/janajati		Hinduism	Hindu		8	Basic education(1-8)	12	Secondary(9-12)	Nuclear	3	1	Married	3	0	0	0	1	0	0		Full time job		Foreign employment	Foreign employment	Full time job	Business	Business		2	0	0	1	0	0		100000	1200000	20000	240000	120000	1440000	480000	Yes	0	0
Government	15	Ten	Adibasi/janajati	Adibasi/janajati		Buddhism	Non hindu		0	No formal education	0	No formal education	Nuclear	6	4	Married	2 3	0	0	1	1	0	0		Full time job		2	Daily wages	Unemployed	Home maker	Home maker		0	1	0	0	0	0		20000	240000		0	20000	240000	40000	Yes	0	0
Government	15	Nine	Newar	Adibasi/janajati		Hinduism	Hindu		10	Secondary(9-12)	12	Secondary(9-12)	Nuclear	7	4	Married	3	0	0	0	1	0	0		Full time job		Business	Business	Unemployed	Home maker	Home maker		0	1	0	0	0	0		20000	240000		0	20000	240000	34285.7	Yes	0	0
Government	15	Nine	Brahmin/Chettri	Brahmin/Chettri		Hinduism	Hindu		0	No formal education	0	No formal education	Nuclear	4	2	Married	3	0	0	0	1	0	0		Full time job		Business	Business	Unemployed	Home maker	Home maker		0	1	0	0	0	0		0	0		0	0	0	0	Yes	0	0
Government	15	Ten	Adibasi/janajati	Adibasi/janajati		Hinduism	Hindu		0	No formal education	0	No formal education	Nuclear	4	2	Married	3	0	0	0	1	0	0		Full time job		Business	Business	Full time job	Foreign Employment	Foreign Employment		2	0	0	1	0	0		15000	180000	60000	720000	75000	900000	225000	Yes	0	0
Government	15	Nine	Brahmin/Chettri	Brahmin/Chettri		Hinduism	Hindu		10	Secondary(9-12)	8	Basic education(1-8)	Nuclear	4	2	Married	3	0	0	0	1	0	0		Full time job	Driving	9	others	Unemployed	Home maker	Home maker		0	1	0	0	0	0		40000	480000		0	40000	480000	120000	Yes	0	0
Government	15	Ten	Adibasi/janajati	Adibasi/janajati		Buddhism	Non hindu		6	Basic education(1-8)	12	Secondary(9-12)	Nuclear	4	2	Married	3	0	0	0	1	0	0		Full time job		Foreign employment	Foreign employment	Full time job	Foreign Employment	Foreign Employment		2	0	0	1	0	0		100000	1200000	50000	600000	150000	1800000	450000	Yes	0	0
Private	14	Nine	Brahmin/Chettri	Brahmin/Chettri		Hinduism	Hindu		10	Secondary(9-12)	10	Secondary(9-12)	Nuclear	5	3	Married	3	0	0	0	1	0	0		Unemployed		2	Daily wages	Unemployed	Home maker	Home maker		0	1	0	0	0	0		40000	480000		0	40000	480000	96000	No	0	0
Private	15	Ten	Adibasi/janajati	Adibasi/janajati		Hinduism	Hindu		2	Basic education(1-8)	5	Basic education(1-8)	Nuclear	4	2	Married	3 1	0	1	0	1	0	0		Full time job		2	Daily wages	Unemployed	Home maker	Home maker		0	1	0	0	0	0		29000	348000		0	29000	348000	87000	No	0	0
Private	14	Nine	Brahmin/Chettri	Brahmin/Chettri		Hinduism	Hindu		10	Secondary(9-12)	12	Secondary(9-12)	Nuclear	5	3	Married	3	0	0	0	1	0	0		Full time job		Private job	Private job	Unemployed	Home maker	Home maker		0	1	0	0	0	0		300000	3600000		0	30000	360000	72000	No	0	0
Private	15	Ten	Brahmin/Chettri	Brahmin/Chettri		Hinduism	Hindu		9	Secondary(9-12)	12	Secondary(9-12)	Nuclear	4	2	Married	3	0	0	0	1	0	0		Full time job		Foreign employment	Foreign employment	Full time job	Business	Business		2	0	0	1	0	0		50000	600000	25000	300000	75000	900000	225000	No	0	0
Private	15	Nine	Adibasi/janajati	Adibasi/janajati		Christianity	Non hindu		7	Basic education(1-8)	8	Basic education(1-8)	Nuclear	5	3	Seperated	3	0	0	0	1	0	0		Full time job		Foreign employment	Foreign employment	Part time job	Business	Business		2	0	0	1	0	0		39000	468000	20000	240000	59000	708000	141600	No	0	0
Private	14	Nine	Brahmin/Chettri	Brahmin/Chettri		Hinduism	Hindu		10	Secondary(9-12)	12	Secondary(9-12)	Nuclear	5	3	Married	3	0	0	0	1	0	0		Full time job		Private job	Private job	Unemployed	Home maker	Home maker		0	1	0	0	0	0		30000	360000		0	30000	360000	72000	No	0	0
Private	15	Nine	Adibasi/janajati	Adibasi/janajati		Hinduism	Hindu		12	Secondary(9-12)	9	Secondary(9-12)	Joint	7	4	Married	3	0	0	0	1	0	0		Full time job		Agriculture	Agriculture	Full time job	Agriculture	Agriculture		2	0	0	1	0	0		45000	540000	30000	360000	75000	900000	128571	No	0	0
Private	15	Ten	Newar	Adibasi/janajati		Hinduism	Hindu		8	Basic education(1-8)	10	Secondary(9-12)	Nuclear	4	2	Married	3	0	0	0	1	0	0		Full time job		Business	Business	Unemployed	Home maker	Home maker		0	1	0	0	0	0		100000	1200000		0	100000	1200000	300000	No	0	0
Private	15	Ten	Adibasi/janajati	Adibasi/janajati		Hinduism	Hindu		8	Basic education(1-8)	12	Secondary(9-12)	Nuclear	4	2	Married	3	0	0	0	1	0	0		Full time job	Carpet weaver	9	others	Full time job	Others	Others	Carpet weaver	2	0	0	1	0	0		25000	300000	23000	276000	38000	456000	114000	No	0	0
Private	14	Nine	Newar	Adibasi/janajati		Hinduism	Hindu		5	Basic education(1-8)	12	Secondary(9-12)	Nuclear	4	2	Married	1	0	1	0	0	0	0		Full time job		Government job	Government job	Part time job	Daily wages	Daily wages		2	0	0	1	0	0		20000	240000	5000	60000	25000	300000	75000	Yes	0	1
Private	15	Ten	Dalit	Terai/Madhesi		Hinduism	Hindu		4	Basic education(1-8)	10	Secondary(9-12)	Joint	8	4	Married	3	0	0	0	1	0	0		Unemployed		Home maker	Home maker	Unemployed	Home maker	Home maker		4	0	0	0	0	1	Brother		0		0	29000	348000	43500	No	0	0
Private	15	Ten	Adibasi/janajati	Adibasi/janajati		Buddhism	Non hindu		0	No formal education	0	No formal education	Nuclear	6	4	Widow	3	0	0	0	1	0	0		Full time job		Business	Business	Unemployed	Others	Others	Mom death	0	1	0	0	0	0		0	0		0	0	0	0	No	0	0
Private	14	Ten	Adibasi/janajati	Adibasi/janajati		Hinduism	Hindu		8	Basic education(1-8)	12	Secondary(9-12)	Nuclear	4	2	Married	3	0	0	0	1	0	0		Full time job		Business	Business	Unemployed	Home maker	Home maker		0	1	0	0	0	0		40000	480000		0	40000	480000	120000	No	0	0
Private	15	Nine	Adibasi/janajati	Adibasi/janajati		Buddhism	Non hindu		0	No formal education	10	Secondary(9-12)	Nuclear	7	4	Married	3	0	0	0	1	0	0		Full time job		Private job	Private job	Unemployed	I dont know	Others		0	1	0	0	0	0		0	0		0	0	0	0	No	0	0
Private	14	Nine	Adibasi/janajati	Adibasi/janajati		Buddhism	Non hindu		0	No formal education	0	No formal education	Nuclear	5	3	Married	3	0	0	0	1	0	0		Full time job		Private job	Private job	Unemployed	Home maker	Home maker		0	1	0	0	0	0		50000	600000		0	50000	600000	120000	No	0	0
Private	14	Ten	Adibasi/janajati	Adibasi/janajati		Buddhism	Non hindu		12	Secondary(9-12)	12	Secondary(9-12)	Joint	5	1	Married	3	0	0	0	1	0	0		Full time job		Private job	Private job	Full time job	Business	Business		2	0	0	1	0	0		42000	504000	22000	264000	640000	7680000	1536000	No	0	0
Private	15	Ten	others	Dalit and others	Sherpa	Buddhism	Non hindu		8	Basic education(1-8)	10	Secondary(9-12)	Nuclear	4	2	Married	3	0	0	0	1	0	0		Full time job		Private job	Private job	Full time job	Government job	Government job		2	0	0	1	0	0		0	0	21000	252000	21000	252000	63000	No	0	0
Private	14	Nine	Adibasi/janajati	Adibasi/janajati		Buddhism	Non hindu		0	No formal education	0	No formal education	Nuclear	5	3	Married	3	0	0	0	1	0	0		Full time job		Foreign employment	Foreign employment	Unemployed	Home maker	Home maker		0	1	0	0	0	0		0	0		0	0	0	0	No	0	0
Private	14	Nine	Adibasi/janajati	Adibasi/janajati		Buddhism	Non hindu		10	Secondary(9-12)	10	Secondary(9-12)	Nuclear	5	2	Married	3	0	0	0	1	0	0		Full time job		Agriculture	Agriculture	Unemployed	Home maker	Home maker		0	1	0	0	0	0		30000	360000		0	30000	360000	72000	Yes	0	0
Private	14	Nine	Adibasi/janajati	Adibasi/janajati		Buddhism	Non hindu		5	Basic education(1-8)	7	Basic education(1-8)	Nuclear	4	2	Married	3	0	0	0	1	0	0		Full time job		Agriculture	Agriculture	Full time job	Agriculture	Agriculture		2	0	0	1	0	0		15000	180000	10000	120000	25000	300000	75000	Yes	1	0
Private	15	Ten	Adibasi/janajati	Adibasi/janajati		Buddhism	Non hindu		0	No formal education	0	No formal education	Joint	13	5	Married	3	0	0	0	1	0	0		Full time job		Business	Business	Full time job	Business	Business		2	0	0	1	0	0		0	0	0	0	0	0	0	No	0	0
Private	15	Ten	Brahmin/Chettri	Brahmin/Chettri		Hinduism	Hindu		5	Basic education(1-8)	10	Secondary(9-12)	Nuclear	5	2	Married	3	0	0	0	1	0	0		Full time job		2	Daily wages	Unemployed	Home maker	Home maker		0	1	0	0	0	0		0	0		0	0	0	0	Yes	0	1
Private	15	Ten	Adibasi/janajati	Adibasi/janajati		Buddhism	Non hindu		12	Secondary(9-12)	12	Secondary(9-12)	Nuclear	4	2	Married	3	0	0	0	1	0	0		Full time job		Foreign employment	Foreign employment	Part time job	I dont know	Others		2	0	0	1	0	0		100000	1200000	15000	180000	115000	1380000	345000	Yes	1	1
Private	15	Ten	Adibasi/janajati	Adibasi/janajati		Buddhism	Non hindu		0	No formal education	10	Secondary(9-12)	Nuclear	5	3	Married	3	0	0	0	1	0	0		Full time job		Foreign employment	Foreign employment	Part time job	I dont know	Others		2	0	0	1	0	0		100000	1200000	15000	180000	115000	1380000	276000	Yes	1	1
Private	15	Ten	Adibasi/janajati	Adibasi/janajati		Buddhism	Non hindu		8	Basic education(1-8)	10	Secondary(9-12)	Nuclear	6	4	Married	3	0	0	0	1	0	0		Part time job		2	Daily wages	Full time job	Daily wages	Daily wages		2	0	0	1	0	0		0	0	0	0	0	0	0	Yes	0	1
Private	14	Nine	Adibasi/janajati	Adibasi/janajati		Buddhism	Non hindu		10	Secondary(9-12)	7	Basic education(1-8)	Nuclear	4	2	Married	3	0	0	0	1	0	0		Full time job		others	others	Unemployed	Home maker	Home maker		0	1	0	0	0	0		0	0		0	0	0	0	No	0	0
Private	14	Nine	Brahmin/Chettri	Brahmin/Chettri		Hinduism	Hindu		5	Basic education(1-8)	10	Secondary(9-12)	Nuclear	5	3	Married	3	0	0	0	1	0	0		Full time job		Government job	Government job	Unemployed	Home maker	Home maker		0	1	0	0	0	0		45000	540000		0	45000	540000	108000	No	0	0
Private	14	Nine	Adibasi/janajati	Adibasi/janajati		Buddhism	Non hindu		8	Basic education(1-8)	10	Secondary(9-12)	Nuclear	4	2	Married	3	0	0	0	1	0	0		Full time job		others	others	Unemployed	Home maker	Home maker		0	1	0	0	0	0		0	0		0	0	0	0	No	0	0
Private	14	Nine	Adibasi/janajati	Adibasi/janajati		Buddhism	Non hindu		10	Secondary(9-12)	12	Secondary(9-12)	Nuclear	4	2	Married	3	0	0	0	1	0	0		Full time job		Foreign employment	Foreign employment	Full time job	Daily wages	Daily wages		2	0	0	1	0	0		30000	360000	20000	240000	50000	600000	150000	Yes	1	0
Private	14	Nine	Adibasi/janajati	Adibasi/janajati		Christianity	Non hindu		10	Secondary(9-12)	12	Secondary(9-12)	Nuclear	3	1	Married	3	0	0	0	1	0	0		Full time job		Government job	Government job	Unemployed	Home maker	Home maker		0	1	0	0	0	0		0	0		0	0	0	0	Yes	1	1
Private	14	Nine	Brahmin/Chettri	Brahmin/Chettri		Hinduism	Hindu		6	Basic education(1-8)	10	Secondary(9-12)	Nuclear	4	2	Married	3	0	0	0	1	0	0		Full time job		Foreign employment	Foreign employment	Unemployed	Home maker	Home maker		0	1	0	0	0	0		50000	600000		0	50000	600000	150000	No	0	0
Private	14	Nine	Adibasi/janajati	Adibasi/janajati		Buddhism	Non hindu		9	Secondary(9-12)	10	Secondary(9-12)	Nuclear	2	1	Seperated	3	0	0	0	1	0	0		Unemployed		others	others	Full time job	Business	Business		1	0	1	0	0	0			0	0	0	0	0	0	No	0	0
Private	14	Nine	Adibasi/janajati	Adibasi/janajati		Buddhism	Non hindu		6	Basic education(1-8)	7	Basic education(1-8)	Nuclear	5	3	Married	1	0	1	0	0	0	0		Full time job		2	Daily wages	Unemployed	Home maker	Home maker		0	1	0	0	0	0		0	0		0	0	0	0	No	0	0
Private	14	Ten	Terai/Madhesi	Dalit and others		Hinduism	Hindu		16	Higher Secondary and above	12	Secondary(9-12)	Joint	11	3	Married	2 3	0	0	1	1	0	0		Full time job		Agriculture	Agriculture	Full time job	Foreign Employment	Foreign Employment		2	0	0	1	0	0		30000	360000	300000	3600000	330000	3960000	360000	Yes	0	1
Private	15	Ten	Brahmin/Chettri	Brahmin/Chettri		Hinduism	Hindu		0	No formal education	2	Basic education(1-8)	Nuclear	7	3	Married	3	0	0	0	1	0	0		Part time job	Driver	9	others	Full time job	Business	Business		2	0	0	1	0	0		70000	840000	20000	240000	90000	1080000	154286	Yes	1	1
Private	14	Nine	Newar	Adibasi/janajati		Hinduism	Hindu		10	Secondary(9-12)	14	Higher Secondary and above	Nuclear	4	2	Married	1 3	0	1	0	1	0	0		Full time job		Business	Business	Full time job	Business	Business		2	0	0	1	0	0		80000	960000	30000	360000	120000	1440000	360000	No	0	0
Private	15	Ten	Brahmin/Chettri	Brahmin/Chettri		Hinduism	Hindu		18	Higher Secondary and above	18	Higher Secondary and above	Nuclear	4	2	Married	3	0	0	0	1	0	0		Full time job		Private job	Private job	Full time job	Business	Business		2	0	0	1	0	0		50000	600000	40000	480000	90000	1080000	270000	Yes	0	1
Private	15	Nine	Brahmin/Chettri	Brahmin/Chettri		Hinduism	Hindu		16	Higher Secondary and above	16	Higher Secondary and above	Joint	6	3	Married	3	0	0	0	1	0	0		Full time job		Government job	Government job	Full time job	Government job	Government job		2	0	0	1	0	0		35000	420000	70000	840000	105000	1260000	210000	Yes	1	1
Private	14	Nine	Adibasi/janajati	Adibasi/janajati		Hinduism	Hindu		16	Higher Secondary and above	16	Higher Secondary and above	Nuclear	4	2	Married	3 2	0	0	1	1	0	0		Full time job		Government job	Government job	Full time job	Government job	Government job		2	0	0	1	0	0		50000	600000	50000	600000	100000	1200000	300000	No	0	0
Private	15	Nine	Brahmin/Chettri	Brahmin/Chettri		Hinduism	Hindu		12	Secondary(9-12)	18	Higher Secondary and above	Nuclear	4	2	Married	3	0	0	0	1	0	0		Full time job		Government job	Government job	Unemployed	Home maker	Home maker		0	1	0	0	0	0		100000	1200000		0	100000	1200000	300000	No	0	0
Private	14	Nine	Brahmin/Chettri	Brahmin/Chettri		Hinduism	Hindu		0	No formal education	0	No formal education	Nuclear	5	2	Married	3	0	0	0	1	0	0		Full time job		Business	Business	Full time job	Business	Business		2	0	0	1	0	0		40000	480000	30000	360000	70000	840000	168000	No	0	0
Private	15	Ten	Adibasi/janajati	Adibasi/janajati		Hinduism	Hindu		0	No formal education	0	No formal education	Joint	13	2	Married	3	0	0	0	1	0	0		Full time job		Foreign employment	Foreign employment	Full time job	Foreign Employment	Foreign Employment		2	0	0	1	0	0		100000	1200000	80000	960000	180000	2160000	166154	No	0	0
Private	15	Ten	Adibasi/janajati	Adibasi/janajati		Christianity	Non hindu		9	Secondary(9-12)	16	Higher Secondary and above	Nuclear	4	2	Married	3	0	0	0	1	0	0		Full time job		Private job	Private job	Unemployed	Home maker	Home maker		0	1	0	0	0	0		60000	720000		0	60000	720000	180000	No	0	0
Private	15	Ten	Brahmin/Chettri	Brahmin/Chettri		Hinduism	Hindu		12	Secondary(9-12)	16	Higher Secondary and above	Nuclear	5	3	Married	3	0	0	0	1	0	0		Full time job		Private job	Private job	Full time job	Private job	Private job		2	0	0	1	0	0		60000	720000	40000	480000	100000	1200000	240000	No	0	0
Private	14	Nine	Adibasi/janajati	Adibasi/janajati		Hinduism	Hindu		3	Basic education(1-8)	4	Basic education(1-8)	Nuclear	4	2	Married	3	0	0	0	1	0	0		Full time job		Business	Business	Unemployed	Home maker	Home maker		0	1	0	0	0	0		50000	600000		0	50000	600000	150000	No	0	0
Private	15	Nine	Brahmin/Chettri	Brahmin/Chettri		Hinduism	Hindu		8	Basic education(1-8)	16	Higher Secondary and above	Nuclear	5	3	Married	3	0	0	0	1	0	0		Full time job		Private job	Private job	Unemployed	Home maker	Home maker		0	1	0	0	0	0		40000	480000		0	40000	480000	96000	No	0	0
Private	14	Nine	Brahmin/Chettri	Brahmin/Chettri		Hinduism	Hindu		10	Secondary(9-12)	12	Secondary(9-12)	Nuclear	7	5	Married	1 3	0	1	0	1	0	0		Part time job		2	Daily wages	Part time job	Business	Business		2	0	0	1	0	0		30000	360000	30000	360000	60000	720000	102857	No	0	0
Private	15	Ten	Brahmin/Chettri	Brahmin/Chettri		Hinduism	Hindu		10	Secondary(9-12)	12	Secondary(9-12)	Nuclear	5	3	Married	3	0	0	0	1	0	0		Full time job		Business	Business	Full time job	Business	Business		2	0	0	1	0	0		25000	300000	15000	180000	40000	480000	96000	No	0	0
Private	14	Nine	Brahmin/Chettri	Brahmin/Chettri		Hinduism	Hindu		10	Secondary(9-12)	14	Higher Secondary and above	Nuclear	4	2	Married	3	0	0	0	1	0	0		Full time job		Government job	Government job	Full time job	Daily wages	Daily wages		2	0	0	1	0	0		30000	360000	20000	240000	50000	600000	150000	Yes	0	1
Private	14	Ten	Brahmin/Chettri	Brahmin/Chettri		Hinduism	Hindu		5	Basic education(1-8)	10	Secondary(9-12)	Joint	8	3	Married	1	0	1	0	0	0	0		Full time job		Foreign employment	Foreign employment	Part time job	Agriculture	Agriculture		0	1	0	0	0	0		200000	2400000		0	200000	2400000	300000	Yes	0	1
Private	15	Ten	Brahmin/Chettri	Brahmin/Chettri		Hinduism	Hindu		12	Secondary(9-12)	18	Higher Secondary and above	Nuclear	6	3	Married	3	0	0	0	1	0	0		Full time job		Private job	Private job	Full time job	Business	Business		2	0	0	1	0	0		100000	1200000	50000	600000	150000	1800000	300000	No	0	0
Private	15	Ten	Dalit	Terai/Madhesi		Hinduism	Hindu		9	Secondary(9-12)	10	Secondary(9-12)	Nuclear	5	3	Married	3	0	0	0	1	0	0		Full time job		Business	Business	Unemployed	Home maker	Home maker		0	1	0	0	0	0		0	0		0	0	0	0	No	0	0
Private	15	Ten	Brahmin/Chettri	Brahmin/Chettri		Hinduism	Hindu		14	Higher Secondary and above	14	Higher Secondary and above	Nuclear	4	2	Married	3	0	0	0	1	0	0		Full time job		Private job	Private job	Full time job	Government job	Government job		2	0	0	1	0	0		45000	540000	30000	360000	75000	900000	225000	No	0	0
Private	15	Ten	Newar	Adibasi/janajati		Hinduism	Hindu		5	Basic education(1-8)	10	Secondary(9-12)	Nuclear	5	3	Married	3	0	0	0	1	0	0		Full time job		Business	Business	Full time job	Business	Business		2 4	0	0	1	0	1	Sister		0		0	100000	1200000	240000	No	0	0
Private	15	Nine	Brahmin/Chettri	Brahmin/Chettri		Hinduism	Hindu		0	No formal education	0	No formal education	Nuclear	4	2	Married	3	0	0	0	1	0	0		Full time job		Business	Business	Full time job	Daily wages	Daily wages		2	0	0	1	0	0		100000	1200000	20000	240000	120000	1440000	360000	No	0	0
Private	15	Ten	Brahmin/Chettri	Brahmin/Chettri		Hinduism	Hindu		13	Higher Secondary and above	15	Higher Secondary and above	Joint	8	2	Married	3	0	0	0	1	0	0		Full time job		Daily wages	Daily wages	Full time job	Private job	Private job		2 4	0	0	1	0	1	Brother		0		0	50000	600000	75000	No	0	0
Private	15	Ten	Brahmin/Chettri	Brahmin/Chettri		Hinduism	Hindu		10	Secondary(9-12)	12	Secondary(9-12)	Nuclear	5	3	Married	3	0	0	0	1	0	0		Full time job		Foreign employment	Foreign employment	Unemployed	Home maker	Home maker		0	1	0	0	0	0		65000	780000		0	65000	780000	156000	No	0	0
Private	15	Ten	Brahmin/Chettri	Brahmin/Chettri		Hinduism	Hindu		12	Secondary(9-12)	12	Secondary(9-12)	Nuclear	4	2	Married	3	0	0	0	1	0	0		Full time job		Business	Business	Part time job	Business	Business		2	0	0	1	0	0		500000	6000000	60000	720000	560000	6720000	1680000	No	0	0
Private	15	Ten	Adibasi/janajati	Adibasi/janajati		Buddhism	Non hindu		5	Basic education(1-8)	3	Basic education(1-8)	Nuclear	7	5	Married	3	0	0	0	1	0	0		Unemployed		Home maker	Home maker	Unemployed	Home maker	Home maker		3	0	0	0	1	0			0		0	0	0	0	No	0	0
Private	15	Ten	Newar	Adibasi/janajati		Hinduism	Hindu		12	Secondary(9-12)	10	Secondary(9-12)	Nuclear	4	2	Married	3	0	0	0	1	0	0		Full time job		Business	Business	Part time job	Private job	Private job		2	0	0	1	0	0		30000	360000	15000	180000	45000	540000	135000	No	0	0
Private	14	Ten	Newar	Adibasi/janajati		Hinduism	Hindu		16	Higher Secondary and above	16	Higher Secondary and above	Joint	7	3	Married	3	0	0	0	1	0	0		Full time job		Business	Business	Unemployed	Home maker	Home maker		0	1	0	0	0	0		0	0		0	0	0	0	No	0	0
Private	15	Ten	Dalit	Terai/Madhesi		Hinduism	Hindu		9	Secondary(9-12)	10	Secondary(9-12)	Nuclear	5	3	Married	3	0	0	0	1	0	0		Full time job		Business	Business	Unemployed	Home maker	Home maker		0	1	0	0	0	0		30000	360000		0	30000	360000	72000	No	0	0
Private	14	Nine	Brahmin/Chettri	Brahmin/Chettri		Hinduism	Hindu		12	Secondary(9-12)	10	Secondary(9-12)	Nuclear	6	3	Married	3	0	0	0	1	0	0		Full time job		Private job	Private job	Full time job	Private job	Private job		2	0	0	1	0	0		25000	300000	31000	372000	56000	672000	112000	Yes	1	1
Private	14	Nine	Dalit	Terai/Madhesi		Hinduism	Hindu		0	No formal education	10	Secondary(9-12)	Nuclear	3	1	Married	3	0	0	0	1	0	0		Full time job		Private job	Private job	Unemployed	Home maker	Home maker		0	1	0	0	0	0		28000	336000		0	28000	336000	112000	Yes	1	1
Private	15	Ten	others	Dalit and others	Jain	Hinduism	Hindu		5	Basic education(1-8)	10	Secondary(9-12)	Joint	6	3	Married	3	0	0	0	1	0	0		Full time job		Business	Business	Unemployed	Home maker	Home maker		0	1	0	0	0	0		50000	600000		0	50000	600000	100000	No	0	0
Private	15	Ten	Brahmin/Chettri	Brahmin/Chettri		Hinduism	Hindu		12	Secondary(9-12)	13	Higher Secondary and above	Nuclear	4	2	Married	3	0	0	0	1	0	0		Full time job		Business	Business	Full time job	Business	Business		2	0	0	1	0	0		100000	1200000	100000	1200000	200000	2400000	600000	No	0	0
Private	15	Ten	Adibasi/janajati	Adibasi/janajati		Buddhism	Non hindu		0	No formal education	10	Secondary(9-12)	Nuclear	7	3	Married	3	0	0	0	1	0	0		Full time job		Agriculture	Agriculture	Unemployed	Home maker	Home maker		2 4	0	0	1	0	1	Brother		0		0	70000	840000	120000	No	0	0
Private	14	Nine	Newar	Adibasi/janajati		Hinduism	Hindu		0	No formal education	0	No formal education	Nuclear	4	1	Married	1 3	0	1	0	1	0	0		Full time job	Driver	9	others	Unemployed	Home maker	Home maker		0	1	0	0	0	0		50000	600000		0	50000	600000	150000	No	0	0
Private	15	Ten	Adibasi/janajati	Adibasi/janajati		Hinduism	Hindu		7	Basic education(1-8)	8	Basic education(1-8)	Nuclear	4	2	Married	3	0	0	0	1	0	0		Full time job	Driver	9	others	Part time job	Others	Others	Tailor	2	0	0	1	0	0		100000	1200000	50000	600000	150000	1800000	450000	Yes	1	1
Private	14	Nine	Newar	Adibasi/janajati		Hinduism	Hindu		10	Secondary(9-12)	10	Secondary(9-12)	Joint	10	3	Married	3	0	0	0	1	0	0		Full time job	Security guard	9	others	Unemployed	Home maker	Home maker		0	1	0	0	0	0		20000	240000		0	20000	240000	24000	Yes	0	0
Private	15	Ten	Brahmin/Chettri	Brahmin/Chettri		Others	Non hindu	Prakriti	5	Basic education(1-8)	9	Secondary(9-12)	Nuclear	6	4	Married	1 3	0	1	0	1	0	0		Full time job	Jaghadhani	9	others	Unemployed	Home maker	Home maker		0	1	0	0	0	0		500000	6000000		0	500000	6000000	1000000	Yes	1	1
Private	14	Nine	Newar	Adibasi/janajati		Hinduism	Hindu		2	Basic education(1-8)	5	Basic education(1-8)	Nuclear	4	2	Married	3	0	0	0	1	0	0		Part time job		Business	Business	Full time job	Business	Business		2	0	0	1	0	0		30000	360000	20000	240000	50000	600000	150000	No	0	0
Private	15	Ten	Terai/Madhesi	Dalit and others		Hinduism	Hindu		1	Basic education(1-8)	1	Basic education(1-8)	Nuclear	4	2	Married	1	0	1	0	0	0	0		Full time job		Daily wages	Daily wages	Unemployed	Home maker	Home maker		0	1	0	0	0	0		40000	480000		0	40000	480000	120000	No	0	0
Private	15	Nine	Newar	Adibasi/janajati		Hinduism	Hindu		2	Basic education(1-8)	2	Basic education(1-8)	Nuclear	5	2	Married	3	0	0	0	1	0	0		Full time job	Driver	9	others	Unemployed	Home maker	Home maker		0	1	0	0	0	0		40000	480000		0	40000	480000	96000	No	0	0
Private	14	Nine	Adibasi/janajati	Adibasi/janajati		Hinduism	Hindu		2	Basic education(1-8)	5	Basic education(1-8)	Nuclear	5	3	Married	3	0	0	0	1	0	0		Full time job		Foreign employment	Foreign employment	Unemployed	Home maker	Home maker		0	1	0	0	0	0		80000	960000		0	80000	960000	192000	No	0	0
Private	15	Ten	Newar	Adibasi/janajati		Hinduism	Hindu		6	Basic education(1-8)	8	Basic education(1-8)	Nuclear	5	2	Married	1 3	0	1	0	1	0	0		Full time job		Business	Business	Full time job	Business	Business		2	0	0	1	0	0		50000	600000	20000	240000	70000	840000	168000	No	0	0
Private	14	Nine	Newar	Adibasi/janajati		Hinduism	Hindu		5	Basic education(1-8)	4	Basic education(1-8)	Joint	7	4	Married	4	0	0	0	0	1	0		Full time job		Daily wages	Daily wages	Unemployed	Home maker	Home maker		0	1	0	0	0	0		30000	360000		0	30000	360000	51428.6	No	0	0
Private	15	Ten	Terai/Madhesi	Dalit and others		Others	Non hindu	Christian	1	Basic education(1-8)	3	Basic education(1-8)	Nuclear	3	1	Married	1	0	1	0	0	0	0		Full time job		Home maker	Home maker	Unemployed	Home maker	Home maker		0	1	0	0	0	0		35000	420000		0	35000	420000	140000	No	0	0
Private	15	Nine	Newar	Adibasi/janajati		Hinduism	Hindu		1	Basic education(1-8)	5	Basic education(1-8)	Joint	6	2	Married	3	0	0	0	1	0	0		Full time job		Foreign employment	Foreign employment	Unemployed	Home maker	Home maker		0	1	0	0	0	0		30000	360000		0	30000	360000	60000	No	0	0
Private	15	Ten	Newar	Adibasi/janajati		Hinduism	Hindu		1	Basic education(1-8)	10	Secondary(9-12)	Joint	11	2	Married	3	0	0	0	1	0	0		Full time job	Driver	9	others	Unemployed	Home maker	Home maker		0	1	0	0	0	0		30000	360000		0	30000	360000	32727.3	Yes	0	0
Private	15	Ten	Dalit	Terai/Madhesi		Hinduism	Hindu		1	Basic education(1-8)	5	Basic education(1-8)	Joint	15	2	Married	3	0	0	0	1	0	0		Full time job		Business	Business	Part time job	Daily wages	Daily wages		2	0	0	1	0	0		45000	540000	6000	72000	51000	612000	40800	Yes	0	1
Private	14	Ten	Newar	Adibasi/janajati		Hinduism	Hindu		12	Secondary(9-12)	0	No formal education	Joint	4	1	Married	3	0	0	0	1	0	0		Full time job		Foreign employment	Foreign employment	Full time job	Foreign Employment	Foreign Employment		2	0	0	1	0	0		200000	2400000	45000	540000	245000	2940000	735000	No	0	0
Private	15	Ten	Newar	Adibasi/janajati		Hinduism	Hindu		12	Secondary(9-12)	0	No formal education	Nuclear	4	1	Married	3	0	0	0	1	0	0		Full time job		Private job	Private job	Part time job	Home maker	Home maker		0	1	0	0	0	0		50000	600000		0	50000	600000	150000	No	0	0
Private	15	Ten	Terai/Madhesi	Dalit and others		Hinduism	Hindu		6	Basic education(1-8)	7	Basic education(1-8)	Nuclear	4	1	Married	3	0	0	0	1	0	0		Full time job		Foreign employment	Foreign employment	Full time job	Private job	Private job		3	0	0	0	1	0			0		0	0	0	0	No	0	0
Private	15	Ten	Brahmin/Chettri	Brahmin/Chettri		Hinduism	Hindu		10	Secondary(9-12)	12	Secondary(9-12)	Joint	10	1	Married	3	0	0	0	1	0	0		Full time job		Private job	Private job	Full time job	Private job	Private job		2	0	0	1	0	0		50000	600000	50000	600000	100000	1200000	120000	Yes	0	0
Private	15	Ten	Brahmin/Chettri	Brahmin/Chettri		Hinduism	Hindu		10	Secondary(9-12)	12	Secondary(9-12)	Nuclear	4	1	Married	3	0	0	0	1	0	0		Full time job		Business	Business	Unemployed	Home maker	Home maker		0	1	0	0	0	0		35000	420000		0	35000	420000	105000	No	0	0
Private	15	Ten	Newar	Adibasi/janajati		Hinduism	Hindu		10	Secondary(9-12)	12	Secondary(9-12)	Nuclear	4	1	Married	3	0	0	0	1	0	0		Full time job		Private job	Private job	Unemployed	Home maker	Home maker		0	1	0	0	0	0		60000	720000		0	60000	720000	180000	No	0	0
Private	14	Ten	Brahmin/Chettri	Brahmin/Chettri		Hinduism	Hindu		9	Secondary(9-12)	18	Higher Secondary and above	Nuclear	4	1	Married	3	0	0	0	1	0	0		Full time job		Business	Business	Part time job	Business	Business		2	0	0	1	0	0		430000	5160000	20000	240000	450000	5400000	1350000	Yes	1	1
Private	15	Ten	Brahmin/Chettri	Brahmin/Chettri		Hinduism	Hindu		2	Basic education(1-8)	16	Higher Secondary and above	Nuclear	4	1	Married	3	0	0	0	1	0	0		Full time job		Business	Business	Part time job	Business	Business		2	0	0	1	0	0		50000	600000	30000	360000	80000	960000	240000	No	0	0
Private	15	Ten	Brahmin/Chettri	Brahmin/Chettri		Hinduism	Hindu		12	Secondary(9-12)	16	Higher Secondary and above	Nuclear	5	2	Married	3	0	0	0	1	0	0		Full time job		Government job	Government job	Unemployed	Home maker	Home maker		0	1	0	0	0	0		0	0		0	0	0	0	No	0	0
Private	14	Ten	Newar	Adibasi/janajati		Hinduism	Hindu		0	No formal education	0	No formal education	Joint	4	1	Married	3	0	0	0	1	0	0		Full time job		Business	Business	Part time job	Business	Business		2	0	0	1	0	0		80000	960000	10000	120000	90000	1080000	270000	No	0	0
Private	15	Ten	Adibasi/janajati	Adibasi/janajati		Buddhism	Non hindu		9	Secondary(9-12)	12	Secondary(9-12)	Nuclear	4	1	Married	3	0	0	0	1	0	0		Full time job		Private job	Private job	Full time job	Business	Business		2	0	0	1	0	0		0	0	0	0	0	0	0	No	0	0
Private	15	Ten	Brahmin/Chettri	Brahmin/Chettri		Hinduism	Hindu		10	Secondary(9-12)	16	Higher Secondary and above	Joint	5	1	Married	3	0	0	0	1	0	0		Full time job		Foreign employment	Foreign employment	Unemployed	Home maker	Home maker		0	1	0	0	0	0		0	0		0	0	0	0	No	0	0
Private	14	Ten	Adibasi/janajati	Adibasi/janajati		Hinduism	Hindu		8	Basic education(1-8)	12	Secondary(9-12)	Joint	5	1	Married	3	0	0	0	1	0	0		Full time job		Foreign employment	Foreign employment	Unemployed	Home maker	Home maker		0	1	0	0	0	0		0	0		0	0	0	0	No	0	0
Private	15	Ten	Adibasi/janajati	Adibasi/janajati		Buddhism	Non hindu		6	Basic education(1-8)	8	Basic education(1-8)	Nuclear	3	0	Married	3	0	0	0	1	0	0		Full time job		Foreign employment	Foreign employment	Part time job	Home maker	Home maker		0	1	0	0	0	0		50000	600000		0	50000	600000	200000	No	0	0
Private	15	Ten	Adibasi/janajati	Adibasi/janajati		Hinduism	Hindu		8	Basic education(1-8)	8	Basic education(1-8)	Joint	6	3	Married	3	0	0	0	1	0	0		Full time job		Agriculture	Agriculture	Full time job	Agriculture	Agriculture		4 2	0	0	1	0	1	Sister, brother		0		0	0	0	0	No	0	0
Private	15	Ten	Adibasi/janajati	Adibasi/janajati		Buddhism	Non hindu		12	Secondary(9-12)	12	Secondary(9-12)	Nuclear	4	2	Married	3	0	0	0	1	0	0		Full time job		Foreign employment	Foreign employment	Full time job	Government job	Government job		2	0	0	1	0	0		150000	1800000	30000	360000	135000	1620000	405000	No	0	0
Private	15	Ten	Adibasi/janajati	Adibasi/janajati		Hinduism	Hindu		12	Secondary(9-12)	12	Secondary(9-12)	Nuclear	5	3	Married	3	0	0	0	1	0	0		Full time job		Government job	Government job	Unemployed	Home maker	Home maker		0	1	0	0	0	0		50000	600000		0	50000	600000	120000	No	0	0
Private	14	Nine	Newar	Adibasi/janajati		Hinduism	Hindu		0	No formal education	2	Basic education(1-8)	Nuclear	3	2	Widow	3	0	0	0	1	0	0		Unemployed			others	Full time job	Business	Business		1	0	1	0	0	0			0	25000	300000	25000	300000	100000	No	0	0
Private	14	Nine	Dalit	Terai/Madhesi		Christianity	Non hindu		6	Basic education(1-8)	9	Secondary(9-12)	Nuclear	4	2	Married	3	0	0	0	1	0	0		Full time job		2	Daily wages	Unemployed	Home maker	Home maker		0	1	0	0	0	0		30000	360000		0	30000	360000	90000	No	0	0
Private	15	Nine	Adibasi/janajati	Adibasi/janajati		Hinduism	Hindu		10	Secondary(9-12)	8	Basic education(1-8)	Nuclear	6	4	Married	3	0	0	0	1	0	0		Full time job		Private job	Private job	Full time job	Business	Business		2	0	0	1	0	0		35000	420000	10000	120000	45000	540000	90000	Yes	1	1
Private	14	Nine	Brahmin/Chettri	Brahmin/Chettri		Hinduism	Hindu		10	Secondary(9-12)	10	Secondary(9-12)	Nuclear	4	2	Married	3	0	0	0	1	0	0		Part time job	Driver	9	others	Unemployed	Home maker	Home maker		0	1	0	0	0	0		30000	360000		0	30000	360000	90000	No	0	0
Private	15	Nine	Dalit	Terai/Madhesi		Hinduism	Hindu		0	No formal education	4	Basic education(1-8)	Nuclear	4	2	Married	3	0	0	0	1	0	0		Full time job	Barbar	9	others	Full time job	Home maker	Home maker		0	1	0	0	0	0		30000	360000		0	30000	360000	90000	No	0	0
Private	15	Nine	Terai/Madhesi	Dalit and others		Hinduism	Hindu		0	No formal education	1	Basic education(1-8)	Nuclear	5	3	Married	3	0	0	0	1	0	0		Full time job		Foreign employment	Foreign employment	Unemployed	Home maker	Home maker		0	1	0	0	0	0		65000	780000		0	65000	780000	156000	No	0	0
Private	15	Ten	Brahmin/Chettri	Brahmin/Chettri		Hinduism	Hindu		12	Secondary(9-12)	12	Secondary(9-12)	Nuclear	4	2	Married	3	0	0	0	1	0	0		Full time job		Foreign employment	Foreign employment	Unemployed	Foreign Employment	Foreign Employment		0	1	0	0	0	0		50000	600000		0	50000	600000	150000	No	0	0
Private	15	Ten	Newar	Adibasi/janajati		Hinduism	Hindu		5	Basic education(1-8)	10	Secondary(9-12)	Nuclear	6	4	Married	1	0	1	0	0	0	0		Full time job		Business	Business	Unemployed	Home maker	Home maker		0	1	0	0	0	0		100000	1200000		0	100000	1200000	200000	No	0	0
Private	15	Ten	Brahmin/Chettri	Brahmin/Chettri		Hinduism	Hindu		10	Secondary(9-12)	16	Higher Secondary and above	Nuclear	4	2	Married	3	0	0	0	1	0	0		Full time job	Pandit	9	others	Unemployed	Home maker	Home maker		0	1	0	0	0	0		80000	960000		0	80000	960000	240000	No	0	0
Private	15	Nine	Terai/Madhesi	Dalit and others		Hinduism	Hindu		5	Basic education(1-8)	10	Secondary(9-12)	Joint	7	4	Married	3	0	0	0	1	0	0		Full time job		Foreign employment	Foreign employment	Unemployed	Home maker	Home maker		0 4	1	0	0	0	1	Dai		0		0	60000	720000	102857	Yes	1	1
Private	15	Ten	Adibasi/janajati	Adibasi/janajati		Christianity	Non hindu		0	No formal education	12	Secondary(9-12)	Nuclear	4	2	Married	3	0	0	0	1	0	0		Full time job		2	Daily wages	Full time job	Business	Business		2	0	0	1	0	0		0	0	0	0	0	0	0	No	0	0
Private	15	Nine	Dalit	Terai/Madhesi		Hinduism	Hindu		10	Secondary(9-12)	10	Secondary(9-12)	Joint	18	4	Married	3	0	0	0	1	0	0		Full time job		Foreign employment	Foreign employment	Unemployed	Home maker	Home maker		0 4	1	0	0	0	1	Dai, uncle		0		0	300000	3600000	200000	No	0	0
Private	14	Nine	Adibasi/janajati	Adibasi/janajati		Hinduism	Hindu		0	No formal education	2	Basic education(1-8)	Nuclear	4	2	Widow	3	0	0	0	1	0	0		Full time job		Foreign employment	Foreign employment	Unemployed		Others		0	1	0	0	0	0		40000	480000		0	40000	480000	120000	No	0	0
Private	14	Nine	Adibasi/janajati	Adibasi/janajati		Christianity	Non hindu		0	No formal education	12	Secondary(9-12)	Joint	7	3	Married	3	0	0	0	1	0	0		Full time job	Mauntain guide	9	others	Part time job	Others	Others	Chelf	2	0	0	1	0	0		150000	1800000	26000	312000	1760000	21120000	3.01714e+06	No	0	0
Private	15	Ten	Brahmin/Chettri	Brahmin/Chettri		Hinduism	Hindu		12	Secondary(9-12)	16	Higher Secondary and above	Nuclear	5	2	Married	3	0	0	0	1	0	0		Full time job		Private job	Private job	Unemployed	Home maker	Home maker		0	1	0	0	0	0		50000	600000		0	50000	600000	120000	Yes	1	1
Private	14	Nine	Brahmin/Chettri	Brahmin/Chettri		Hinduism	Hindu		10	Secondary(9-12)	12	Secondary(9-12)	Nuclear	4	2	Married	1 3	0	1	0	1	0	0		Full time job		Private job	Private job	Unemployed	Home maker	Home maker		0	1	0	0	0	0		40000	480000		0	40000	480000	120000	Yes	1	0
Private	14	Nine	Adibasi/janajati	Adibasi/janajati		Others	Non hindu	Kirat	8	Basic education(1-8)	10	Secondary(9-12)	Nuclear	4	2	Married	3	0	0	0	1	0	0		Part time job		Foreign employment	Foreign employment	Part time job	Business	Business		2	0	0	1	0	0		40000	480000	32000	384000	72000	864000	216000	Yes	0	0
Private	15	Ten	Brahmin/Chettri	Brahmin/Chettri		Hinduism	Hindu		12	Secondary(9-12)	10	Secondary(9-12)	Nuclear	3	1	Married	3	0	0	0	1	0	0		Full time job		others	others	Unemployed	Home maker	Home maker		0	1	0	0	0	0		80000	960000		0	80000	960000	320000	Yes	1	1
Private	15	Nine	Newar	Adibasi/janajati		Hinduism	Hindu		10	Secondary(9-12)	12	Secondary(9-12)	Nuclear	4	2	Married	3	0	0	0	1	0	0		Full time job	Driver	9	others	Full time job	Private job	Private job		2	0	0	1	0	0		50000	600000	17000	204000	67000	804000	201000	Yes	1	1
Private	15	Ten	Brahmin/Chettri	Brahmin/Chettri		Hinduism	Hindu		10	Secondary(9-12)	12	Secondary(9-12)	Nuclear	4	1	Married	3	0	0	0	1	0	0		Full time job		Foreign employment	Foreign employment	Unemployed	Home maker	Home maker		0	1	0	0	0	0		100000	1200000		0	100000	1200000	300000	Yes	1	1
Private	14	Ten	Brahmin/Chettri	Brahmin/Chettri		Hinduism	Hindu		16	Higher Secondary and above	16	Higher Secondary and above	Joint	11	3	Married	3	0	0	0	1	0	0		Full time job		Private job	Private job	Full time job	Others	Others	Teacher	2	0	0	1	0	0		0	0	0	0	0	0	0	Yes	1	1
Private	14	Nine	Brahmin/Chettri	Brahmin/Chettri		Hinduism	Hindu		10	Secondary(9-12)	12	Secondary(9-12)	Nuclear	4	2	Married	3	0	0	0	1	0	0		Part time job	Politics	9	others	Unemployed	Home maker	Home maker		0	1	0	0	0	0		60000	720000		0	60000	720000	180000	Yes	0	0
Private	14	Ten	Brahmin/Chettri	Brahmin/Chettri		Hinduism	Hindu		16	Higher Secondary and above	16	Higher Secondary and above	Joint	11	3	Married	3	0	0	0	1	0	0		Full time job	Sales man	9	others	Full time job	Others	Others	Teacher	2	0	0	1	0	0		0	0	0	0	0	0	0	Yes	1	1
Private	15	Ten	Adibasi/janajati	Adibasi/janajati		Hinduism	Hindu		16	Higher Secondary and above	12	Secondary(9-12)	Nuclear	3	0	Married	3	0	0	0	1	0	0		Part time job		Business	Business	Full time job	Others	Others	Teacher	2	0	0	1	0	0		30000	360000	20000	240000	50000	600000	200000	Yes	1	1
Private	14	Nine	Brahmin/Chettri	Brahmin/Chettri		Hinduism	Hindu		10	Secondary(9-12)	10	Secondary(9-12)	Nuclear	3	1	Seperated	4	0	0	0	0	1	0		Unemployed		others	others	Part time job	Daily wages	Daily wages		1	0	1	0	0	0			0	20000	240000	20000	240000	80000	No	0	0
Private	15	Ten	Adibasi/janajati	Adibasi/janajati		Hinduism	Hindu		16	Higher Secondary and above	16	Higher Secondary and above	Nuclear	4	1	Married	3	0	0	0	1	0	0		Full time job		Foreign employment	Foreign employment	Part time job	I dont know	Others		2	0	0	1	0	0		200000	2400000	130000	1560000	330000	3960000	990000	No	0	0
Private	14	Nine	Brahmin/Chettri	Brahmin/Chettri		Hinduism	Hindu		10	Secondary(9-12)	12	Secondary(9-12)	Joint	10	3	Married	3	0	0	0	1	0	0		Full time job		Business	Business	Full time job	Business	Business		2	0	0	1	0	0		40000	480000	40000	480000	80000	960000	96000	No	0	0
Private	14	Nine	Brahmin/Chettri	Brahmin/Chettri		Hinduism	Hindu		12	Secondary(9-12)	12	Secondary(9-12)	Nuclear	3	0	Married	3	0	0	0	1	0	0		Full time job		Foreign employment	Foreign employment	Unemployed	Home maker	Home maker		0	1	0	0	0	0		70000	840000		0	70000	840000	280000	No	0	0
Private	15	Nine	Newar	Adibasi/janajati		Hinduism	Hindu		7	Basic education(1-8)	8	Basic education(1-8)	Nuclear	4	1	Married	3	0	0	0	1	0	0		Unemployed		Home maker	Home maker	Part time job	I dont know	Others		1	0	1	0	0	0			0	50000	600000	50000	600000	150000	No	0	0
Private	15	Ten	Adibasi/janajati	Adibasi/janajati		Christianity	Non hindu		12	Secondary(9-12)	12	Secondary(9-12)	Nuclear	4	2	Married	3	0	0	0	1	0	0		Full time job		Foreign employment	Foreign employment	Unemployed	Home maker	Home maker		2	0	0	1	0	0		100000	1200000	0	0	100000	1200000	300000	Yes	1	0
Private	14	Nine	Adibasi/janajati	Adibasi/janajati		Hinduism	Hindu		10	Secondary(9-12)	10	Secondary(9-12)	Nuclear	3	0	Widow	3	0	0	0	1	0	0		Full time job		others	others	Full time job	I dont know	Others		1	0	1	0	0	0			0	10000	120000	10000	120000	40000	No	0	0
Private	14	Nine	Brahmin/Chettri	Brahmin/Chettri		Hinduism	Hindu		10	Secondary(9-12)	16	Higher Secondary and above	Nuclear	4	1	Married	3	0	0	0	1	0	0		Full time job		Business	Business	Unemployed	Home maker	Home maker		0	1	0	0	0	0		70000	840000		0	70000	840000	210000	No	0	0
Private	14	Nine	Brahmin/Chettri	Brahmin/Chettri		Hinduism	Hindu		16	Higher Secondary and above	18	Higher Secondary and above	Nuclear	4	1	Married	3	0	0	0	1	0	0		Part time job	Teacher	9	others	Full time job	Business	Business		2	0	0	1	0	0		100000	1200000	75000	900000	175000	2100000	525000	No	0	0
Private	14	Nine	Brahmin/Chettri	Brahmin/Chettri		Hinduism	Hindu		12	Secondary(9-12)	12	Secondary(9-12)	Nuclear	3	0	Married	3	0	0	0	1	0	0		Full time job		Business	Business	Full time job	Private job	Private job		2	0	0	1	0	0		90000	1080000	15000	180000	105000	1260000	420000	Yes	0	0
Private	14	Ten	Adibasi/janajati	Adibasi/janajati		Hinduism	Hindu		10	Secondary(9-12)	12	Secondary(9-12)	Nuclear	4	2	Married	3	0	0	0	1	0	0		Full time job		Government job	Government job	Full time job	Private job	Private job		2	0	0	1	0	0		35000	420000	15000	180000	45000	540000	135000	Yes	1	0
Private	14	Nine	Adibasi/janajati	Adibasi/janajati		Hinduism	Hindu		10	Secondary(9-12)	0	No formal education	Nuclear	3	0	Married	3	0	0	0	1	0	0		Full time job		Business	Business	Full time job	Business	Business		2	0	0	1	0	0		30000	360000	45000	540000	750000	9000000	3000000	No	0	0
Private	15	Ten	Brahmin/Chettri	Brahmin/Chettri		Hinduism	Hindu		10	Secondary(9-12)	10	Secondary(9-12)	Nuclear	4	1	Married	3	0	0	0	1	0	0		Full time job		Foreign employment	Foreign employment	Full time job	Private job	Private job		2	0	0	1	0	0		60000	720000	16000	192000	76000	912000	228000	Yes	1	0
Private	15	Ten	Brahmin/Chettri	Brahmin/Chettri		Hinduism	Hindu		16	Higher Secondary and above	16	Higher Secondary and above	Joint	9	2	Married	3	0	0	0	1	0	0		Full time job		Private job	Private job	Part time job	Private job	Private job		2	0	0	1	0	0		80000	960000	40000	480000	120000	1440000	160000	Yes	1	1
Private	15	Ten	Dalit	Terai/Madhesi		Hinduism	Hindu		2	Basic education(1-8)	6	Basic education(1-8)	Nuclear	6	4	Married	1	0	1	0	0	0	0		Full time job		Business	Business	Unemployed	Home maker	Home maker		0 4	1	0	0	0	1	Brother		0		0	200000	2400000	400000	No	0	0
Private	15	Ten	Brahmin/Chettri	Brahmin/Chettri		Hinduism	Hindu		10	Secondary(9-12)	40	Higher Secondary and above	Joint	9	6	Married	3	0	0	0	1	0	0		Full time job		Business	Business	Unemployed	Home maker	Home maker		0	1	0	0	0	0		45000	540000		0	45000	540000	60000	No	0	0
Private	15	Ten	Brahmin/Chettri	Brahmin/Chettri		Hinduism	Hindu		16	Higher Secondary and above	16	Higher Secondary and above	Nuclear	4	2	Married	3	0	0	0	1	0	0		Full time job		Government job	Government job	Full time job	Business	Business		2	0	0	1	0	0		70000	840000	30000	360000	100000	1200000	300000	No	0	0
Private	14	Ten	Newar	Adibasi/janajati		Hinduism	Hindu		18	Higher Secondary and above	16	Higher Secondary and above	Joint	6	2	Married	1 2 3	0	1	1	1	0	0		Full time job		Business	Business	Part time job	Private job	Private job		2	0	0	1	0	0		300000	3600000	40000	480000	340000	4080000	680000	No	0	0
Private	15	Ten	Brahmin/Chettri	Brahmin/Chettri		Hinduism	Hindu		12	Secondary(9-12)	12	Secondary(9-12)	Joint	6	2	Married	3	0	0	0	1	0	0		Full time job	Movie director	9	others	Full time job	Business	Business		2	0	0	1	0	0		125000	1500000	30000	360000	155000	1860000	310000	No	0	0
Private	14	Ten	Brahmin/Chettri	Brahmin/Chettri		Hinduism	Hindu		12	Secondary(9-12)	12	Secondary(9-12)	Nuclear	5	3	Married	3	0	0	0	1	0	0		Full time job		Foreign employment	Foreign employment	Full time job	Private job	Private job		2	0	0	1	0	0		300000	3600000	50000	600000	350000	4200000	840000	No	0	0
Private	15	Ten	Brahmin/Chettri	Brahmin/Chettri		Hinduism	Hindu		12	Secondary(9-12)	12	Secondary(9-12)	Nuclear	4	2	Married	3	0	0	0	1	0	0		Full time job		Foreign employment	Foreign employment	Full time job	Others	Others	Lawyer	2	0	0	1	0	0		50000	600000	30000	360000	80000	960000	240000	No	0	0
Private	15	Ten	Adibasi/janajati	Adibasi/janajati		Hinduism	Hindu		10	Secondary(9-12)	12	Secondary(9-12)	Nuclear	4	2	Married	3	0	0	0	1	0	0		Full time job		Business	Business	Unemployed	Home maker	Home maker		0	1	0	0	0	0		400000	4800000		0	400000	4800000	1200000	No	0	0
Private	15	Ten	Brahmin/Chettri	Brahmin/Chettri		Hinduism	Hindu		0	No formal education	4	Basic education(1-8)	Nuclear	5	3	Married	4	0	0	0	0	1	0		Full time job		Private job	Private job	Unemployed	Home maker	Home maker		0	1	0	0	0	0		90000	1080000		0	90000	1080000	216000	No	0	0
Private	15	Ten	Dalit	Terai/Madhesi		Hinduism	Hindu		8	Basic education(1-8)	8	Basic education(1-8)	Nuclear	8	6	Married	3	0	0	0	1	0	0		Full time job		Business	Business	Unemployed	Home maker	Home maker		0 4	1	0	0	0	1	Brother		0		0	100000	1200000	150000	No	0	0
Private	15	Ten	Brahmin/Chettri	Brahmin/Chettri		Hinduism	Hindu		12	Secondary(9-12)	12	Secondary(9-12)	Nuclear	5	3	Married	3	0	0	0	1	0	0		Full time job		Private job	Private job	Part time job	Business	Business		2	0	0	1	0	0		50000	600000	15000	180000	65000	780000	156000	No	0	0
Private	14	Ten	Dalit	Terai/Madhesi		Hinduism	Hindu		18	Higher Secondary and above	22	Higher Secondary and above	Nuclear	4	2	Married	1	0	1	0	0	0	0		Full time job		Government job	Government job	Full time job	Government job	Government job		2	0	0	1	0	0		60000	720000	50000	600000	110000	1320000	330000	No	0	0
Private	14	Ten	Dalit	Terai/Madhesi		Hinduism	Hindu		12	Secondary(9-12)	12	Secondary(9-12)	Nuclear	4	2	Married	3	0	0	0	1	0	0		Full time job		Business	Business	Full time job	Business	Business		2	0	0	1	0	0		100000	1200000	40000	480000	140000	1680000	420000	No	0	0
Private	15	Ten	Brahmin/Chettri	Brahmin/Chettri		Hinduism	Hindu		12	Secondary(9-12)	12	Secondary(9-12)	Nuclear	4	2	Married	3	0	0	0	1	0	0		Full time job		Business	Business	Full time job	Business	Business		2	0	0	1	0	0		40000	480000	40000	480000	80000	960000	240000	No	0	0
Private	15	Ten	Adibasi/janajati	Adibasi/janajati		Buddhism	Non hindu		12	Secondary(9-12)	12	Secondary(9-12)	Joint	6	1	Seperated	3	0	0	0	1	0	0		Unemployed		others	others	Part time job	Daily wages	Daily wages		1	0	1	0	0	0			0	40000	480000	40000	480000	80000	No	0	0
Private	15	Ten	Adibasi/janajati	Adibasi/janajati		Hinduism	Hindu		12	Secondary(9-12)	12	Secondary(9-12)	Nuclear	4	2	Married	3	0	0	0	1	0	0		Full time job		Foreign employment	Foreign employment	Unemployed	Home maker	Home maker		0	1	0	0	0	0		120000	1440000		0	120000	1440000	360000	No	0	0
Private	15	Nine	Brahmin/Chettri	Brahmin/Chettri		Hinduism	Hindu		11	Secondary(9-12)	0	No formal education	Joint	2	0	Seperated	3	0	0	0	1	0	0		Unemployed		others	others	Full time job	Foreign Employment	Foreign Employment		1	0	1	0	0	0			0	110000	1320000	110000	1320000	660000	Yes	0	0
Private	15	Ten	Adibasi/janajati	Adibasi/janajati		Hinduism	Hindu		10	Secondary(9-12)	10	Secondary(9-12)	Nuclear	5	2	Married	3	0	0	0	1	0	0		Full time job		Business	Business	Full time job	Business	Business		2	0	0	1	0	0		0	0	0	0	0	0	0	No	0	0
Private	15	Ten	Brahmin/Chettri	Brahmin/Chettri		Hinduism	Hindu		12	Secondary(9-12)	12	Secondary(9-12)	Nuclear	4	1	Married	3	0	0	0	1	0	0		Full time job		Foreign employment	Foreign employment	Unemployed	Home maker	Home maker		0	1	0	0	0	0		120000	1440000		0	120000	1440000	360000	No	0	0
Private	14	Nine	Brahmin/Chettri	Brahmin/Chettri		Hinduism	Hindu		12	Secondary(9-12)	12	Secondary(9-12)	Joint	6	1	Married	3	0	0	0	1	0	0		Part time job		Government job	Government job	Part time job	Private job	Private job		2	0	0	1	0	0		30000	360000	20000	240000	50000	600000	100000	No	0	0
Private	14	Nine	Adibasi/janajati	Adibasi/janajati		Hinduism	Hindu		6	Basic education(1-8)	9	Secondary(9-12)	Nuclear	4	1	Married	3	0	0	0	1	0	0		Full time job		others	others	Full time job	I dont know	Others		2	0	0	1	0	0		50000	600000	40000	480000	90000	1080000	270000	No	0	0
Private	15	Ten	Newar	Adibasi/janajati		Hinduism	Hindu		10	Secondary(9-12)	12	Secondary(9-12)	Nuclear	4	1	Married	3	0	0	0	1	0	0		Full time job		2	Daily wages	Unemployed	I dont know	Others		0	1	0	0	0	0		0	0		0	0	0	0	Yes	1	1
Private	14	Nine	Brahmin/Chettri	Brahmin/Chettri		Hinduism	Hindu		10	Secondary(9-12)	12	Secondary(9-12)	Nuclear	4	1	Married	3	0	0	0	1	0	0		Full time job		Foreign employment	Foreign employment	Full time job	I dont know	Others		2	0	0	1	0	0		12000	144000	40000	480000	52000	624000	156000	No	0	0
Private	15	Nine	Brahmin/Chettri	Brahmin/Chettri		Hinduism	Hindu		12	Secondary(9-12)	12	Secondary(9-12)	Nuclear	4	1	Married	3	0	0	0	1	0	0		Full time job		Government job	Government job	Full time job	Others	Others	Marketing	2	0	0	1	0	0		25000	300000	25000	300000	50000	600000	150000	No	0	0
Private	15	Ten	Newar	Adibasi/janajati		Hinduism	Hindu		8	Basic education(1-8)	10	Secondary(9-12)	Nuclear	4	1	Married	3	0	0	0	1	0	0		Full time job		Foreign employment	Foreign employment	Unemployed	Home maker	Home maker		0	1	0	0	0	0		100000	1200000		0	100000	1200000	300000	No	0	0
Private	14	Nine	Adibasi/janajati	Adibasi/janajati		Christianity	Non hindu		4	Basic education(1-8)	5	Basic education(1-8)	Nuclear	4	1	Married	3	0	0	0	1	0	0		Full time job		Private job	Private job	Full time job	Foreign Employment	Foreign Employment		2	0	0	1	0	0		40000	480000	39800	477600	79800	957600	239400	Yes	1	1
Private	14	Nine	Brahmin/Chettri	Brahmin/Chettri		Hinduism	Hindu		7	Basic education(1-8)	8	Basic education(1-8)	Nuclear	5	2	Married	3	0	0	0	1	0	0		Full time job		others	others	Unemployed	I dont know	Others		2	0	0	1	0	0		20000	240000	30000	360000	50000	600000	120000	No	0	0
Private	14	Ten	Newar	Adibasi/janajati		Hinduism	Hindu		5	Basic education(1-8)	10	Secondary(9-12)	Joint	6	1	Married	3	0	0	0	1	0	0		Full time job		Foreign employment	Foreign employment	Part time job	I dont know	Others		2	0	0	1	0	0		70000	840000	20000	240000	90000	1080000	180000	No	0	0
Private	14	Nine	Adibasi/janajati	Adibasi/janajati		Christianity	Non hindu		9	Secondary(9-12)	12	Secondary(9-12)	Joint	4	1	Married	3	0	0	0	1	0	0		Part time job		Government job	Government job	Part time job	Home maker	Home maker		2	0	0	1	0	0		30000	360000	20000	240000	50000	600000	150000	No	0	0
Private	15	Ten	Newar	Adibasi/janajati		Hinduism	Hindu		10	Secondary(9-12)	12	Secondary(9-12)	Nuclear	4	1	Married	3	0	0	0	1	0	0		Full time job		Foreign employment	Foreign employment	Full time job	Government job	Government job		2	0	0	1	0	0		150000	1800000	50000	600000	200000	2400000	600000	Yes	0	1
Private	14	Nine	Dalit	Terai/Madhesi		Muslim	Non hindu		0	No formal education	12	Secondary(9-12)	Nuclear	8	6	Married	3	0	0	0	1	0	0		Full time job		Business	Business	Unemployed	Home maker	Home maker		0	1	0	0	0	0		50000	600000		0	50000	600000	75000	Yes	0	1
Private	14	Nine	Brahmin/Chettri	Brahmin/Chettri		Buddhism	Non hindu		12	Secondary(9-12)	12	Secondary(9-12)	Joint	4	2	Married	3	0	0	0	1	0	0		Full time job		Private job	Private job	Full time job	Private job	Private job		2	0	0	1	0	0		70000	840000	30000	360000	90000	1080000	270000	Yes	1	1
Private	14	Nine	Brahmin/Chettri	Brahmin/Chettri		Hinduism	Hindu		12	Secondary(9-12)	16	Higher Secondary and above	Joint	12	3	Married	3	0	0	0	1	0	0		Full time job		Private job	Private job	Full time job	Business	Business		2 4	0	0	1	0	1	Kaka kaki hajurbuba		0		0	100000	1200000	100000	Yes	0	1
Private	15	Nine	Brahmin/Chettri	Brahmin/Chettri		Hinduism	Hindu		10	Secondary(9-12)	12	Secondary(9-12)	Nuclear	3	0	Married	1 3	0	1	0	1	0	0		Full time job		Business	Business	Full time job	Business	Business		2	0	0	1	0	0		3000	36000	25000	300000	28000	336000	112000	No	0	0
Private	14	Nine	Brahmin/Chettri	Brahmin/Chettri		Hinduism	Hindu		16	Higher Secondary and above	16	Higher Secondary and above	Joint	3	2	Married	3	0	0	0	1	0	0		Full time job		Private job	Private job	Part time job	Private job	Private job		4	0	0	0	0	1	Kaka kaki		0		0	100000	1200000	400000	Yes	1	1
Private	14	Nine	Brahmin/Chettri	Brahmin/Chettri		Hinduism	Hindu		18	Higher Secondary and above	12	Secondary(9-12)	Nuclear	4	2	Married	3	0	0	0	1	0	0		Part time job		Business	Business	Full time job	Government job	Government job		2	0	0	1	0	0		40000	480000	30000	360000	70000	840000	210000	Yes	1	1
Private	15	Nine	Adibasi/janajati	Adibasi/janajati		Buddhism	Non hindu		5	Basic education(1-8)	10	Secondary(9-12)	Nuclear	5	3	Married	1 3	0	1	0	1	0	0		Full time job		Foreign employment	Foreign employment	Full time job	Business	Business		2	0	0	1	0	0		30000	360000	25000	300000	55000	660000	132000	No	0	0
Private	14	Nine	Brahmin/Chettri	Brahmin/Chettri		Buddhism	Non hindu		2	Basic education(1-8)	12	Secondary(9-12)	Joint	6	2	Married	3	0	0	0	1	0	0		Full time job		Foreign employment	Foreign employment	Unemployed	Home maker	Home maker		0	1	0	0	0	0		150000	1800000		0	150000	1800000	300000	No	0	0
Private	15	Ten	Brahmin/Chettri	Brahmin/Chettri		Hinduism	Hindu		12	Secondary(9-12)	18	Higher Secondary and above	Nuclear	4	2	Married	3	0	0	0	1	0	0		Part time job		Business	Business	Full time job	Private job	Private job		2	0	0	1	0	0		40000	480000	30000	360000	70000	840000	210000	Yes	1	1
Private	14	Nine	others	Dalit and others	Madhesi	Hinduism	Hindu		8	Basic education(1-8)	10	Secondary(9-12)	Nuclear	6	4	Married	3	0	0	0	1	0	0		Full time job		Foreign employment	Foreign employment	Part time job	Business	Business		2	0	0	1	0	0		50000	600000	15000	180000	65000	780000	130000	No	0	0
Private	15	Ten	Brahmin/Chettri	Brahmin/Chettri		Hinduism	Hindu		10	Secondary(9-12)	16	Higher Secondary and above	Nuclear	3	0	Married	3	0	0	0	1	0	0		Full time job		Private job	Private job	Unemployed	Home maker	Home maker		0	1	0	0	0	0		0	0		0	0	0	0	No	0	0
Private	14	Nine	Newar	Adibasi/janajati		Hinduism	Hindu		0	No formal education	5	Basic education(1-8)	Nuclear	4	2	Married	3	0	0	0	1	0	0		Full time job		others	others	Full time job	I dont know	Others		2	0	0	1	0	0		0	0	0	0	0	0	0	No	0	0
Private	15	Ten	Newar	Adibasi/janajati		Hinduism	Hindu		10	Secondary(9-12)	10	Secondary(9-12)	Nuclear	5	3	Widow	3	0	0	0	1	0	0		Unemployed		others	others	Full time job	Business	Business		1	0	1	0	0	0			0	0	0	0	0	0	No	0	0
Private	15	Nine	Adibasi/janajati	Adibasi/janajati		Hinduism	Hindu		2	Basic education(1-8)	5	Basic education(1-8)	Nuclear	4	1	Married	3	0	0	0	1	0	0		Full time job		Foreign employment	Foreign employment	Full time job	Daily wages	Daily wages		2	0	0	1	0	0		100000	1200000	17500	210000	117500	1410000	352500	No	0	0
Private	15	Ten	Brahmin/Chettri	Brahmin/Chettri		Hinduism	Hindu		10	Secondary(9-12)	12	Secondary(9-12)	Nuclear	5	2	Married	3	0	0	0	1	0	0		Full time job		Business	Business	Full time job	Business	Business		2	0	0	1	0	0		0	0	0	0	0	0	0	No	0	0
Private	15	Ten	Newar	Adibasi/janajati		Hinduism	Hindu		4	Basic education(1-8)	12	Secondary(9-12)	Joint	4	0	Married	3	0	0	0	1	0	0		Full time job		Business	Business	Unemployed	Home maker	Home maker		0	1	0	0	0	0		0	0		0	0	0	0	No	0	0
Private	15	Nine	Brahmin/Chettri	Brahmin/Chettri		Christianity	Non hindu		0	No formal education	0	No formal education	Nuclear	4	1	Married	3	0	0	0	1	0	0		Full time job		others	others	Unemployed	Home maker	Home maker		0	1	0	0	0	0		0	0		0	0	0	0	No	0	0
Private	15	Nine	Adibasi/janajati	Adibasi/janajati		Hinduism	Hindu		0	No formal education	0	No formal education	Nuclear	4	2	Married	3	0	0	0	1	0	0		Full time job		others	others	Full time job	Private job	Private job		2	0	0	1	0	0		0	0	14000	168000	14000	168000	42000	No	0	0
Private	14	Ten	Newar	Adibasi/janajati		Hinduism	Hindu		5	Basic education(1-8)	10	Secondary(9-12)	Nuclear	5	2	Married	3	0	0	0	1	0	0		Full time job		Foreign employment	Foreign employment	Unemployed	Home maker	Home maker		0	1	0	0	0	0		0	0		0	0	0	0	No	0	0
Private	15	Ten	Terai/Madhesi	Dalit and others		Hinduism	Hindu		4	Basic education(1-8)	8	Basic education(1-8)	Nuclear	4	1	Married	3	0	0	0	1	0	0		Full time job		Business	Business	Full time job	Business	Business		2	0	0	1	0	0		0	0	0	0	0	0	0	No	0	0
Private	15	Nine	Brahmin/Chettri	Brahmin/Chettri		Hinduism	Hindu		10	Secondary(9-12)	10	Secondary(9-12)	Joint	5	1	Married	3	0	0	0	1	0	0		Full time job		Agriculture	Agriculture	Unemployed	Home maker	Home maker		0	1	0	0	0	0		0	0		0	0	0	0	No	0	0
Private	14	Ten	Brahmin/Chettri	Brahmin/Chettri		Hinduism	Hindu		8	Basic education(1-8)	10	Secondary(9-12)	Nuclear	4	1	Married	3	0	0	0	1	0	0		Full time job		Business	Business	Unemployed	Home maker	Home maker		0	1	0	0	0	0		0	0		0	0	0	0	No	0	0
Private	15	Nine	Brahmin/Chettri	Brahmin/Chettri		Hinduism	Hindu		5	Basic education(1-8)	18	Higher Secondary and above	Nuclear	6	3	Married	3	0	0	0	1	0	0		Full time job		Private job	Private job	Part time job	Private job	Private job		2	0	0	1	0	0		25000	300000	7000	84000	32000	384000	64000	No	0	0
Private	15	Ten	Adibasi/janajati	Adibasi/janajati		Hinduism	Hindu		3	Basic education(1-8)	8	Basic education(1-8)	Nuclear	5	2	Married	3	0	0	0	1	0	0		Full time job		2	Daily wages	Full time job	Daily wages	Daily wages		2	0	0	1	0	0		25000	300000	15000	180000	40000	480000	96000	No	0	0
Private	15	Nine	Brahmin/Chettri	Brahmin/Chettri		Hinduism	Hindu		9	Secondary(9-12)	8	Basic education(1-8)	Nuclear	5	3	Married	3	0	0	0	1	0	0		Full time job		others	others	Full time job	I dont know	Others		2	0	0	1	0	0		12000	144000	7000	84000	19000	228000	45600	Yes	0	0
Private	15	Ten	Newar	Adibasi/janajati		Hinduism	Hindu		5	Basic education(1-8)	4	Basic education(1-8)	Nuclear	5	3	Married	3	0	0	0	1	0	0		Part time job		others	others	Part time job	Home maker	Home maker		2	0	0	1	0	0		25000	300000	15000	180000	40000	480000	96000	No	0	0
Private	15	Nine	Brahmin/Chettri	Brahmin/Chettri		Hinduism	Hindu		0	No formal education	6	Basic education(1-8)	Joint	4	1	Married	3	0	0	0	1	0	0		Full time job		2	Daily wages	Part time job	Business	Business		2	0	0	1	0	0		0	0	0	0	0	0	0	Yes	0	0
Private	15	Nine	Brahmin/Chettri	Brahmin/Chettri		Hinduism	Hindu		0	No formal education	0	No formal education	Nuclear	4	2	Married	3	0	0	0	1	0	0		Full time job		2	Daily wages	Full time job	Government job	Government job		2	0	0	1	0	0		25000	300000	20000	240000	45000	540000	135000	Yes	1	0
Private	15	Nine	Brahmin/Chettri	Brahmin/Chettri		Hinduism	Hindu		0	No formal education	0	No formal education	Nuclear	3	1	Married	3	0	0	0	1	0	0		Full time job		2	Daily wages	Unemployed	Home maker	Home maker		0	1	0	0	0	0		30000	360000		0	30000	360000	120000	No	0	0
Private	15	Ten	Brahmin/Chettri	Brahmin/Chettri		Hinduism	Hindu		5	Basic education(1-8)	8	Basic education(1-8)	Nuclear	4	2	Married	3	0	0	0	1	0	0		Full time job		Private job	Private job	Unemployed	Home maker	Home maker		2	0	0	1	0	0		0	0	0	0	0	0	0	No	0	0
Private	15	Nine	Newar	Adibasi/janajati		Hinduism	Hindu		0	No formal education	0	No formal education	Nuclear	4	2	Married	3	0	0	0	1	0	0		Full time job		others	others	Part time job	I dont know	Others		2	0	0	1	0	0		100000	1200000	10000	120000	110000	1320000	330000	No	0	0
Private	15	Ten	Newar	Adibasi/janajati		Hinduism	Hindu		8	Basic education(1-8)	2	Basic education(1-8)	Nuclear	5	3	Married	3	0	0	0	1	0	0		Full time job		Private job	Private job	Full time job	Business	Business		2	0	0	1	0	0		0	0	0	0	0	0	0	No	0	0
Private	15	Nine	Adibasi/janajati	Adibasi/janajati		Buddhism	Non hindu		0	No formal education	0	No formal education	Nuclear	6	4	Married	3	0	0	0	1	0	0		Part time job		Home maker	Home maker	Full time job	I dont know	Others		2	0	0	1	0	0		0	0	0	0	0	0	0	Yes	1	0
Private	15	Ten	Brahmin/Chettri	Brahmin/Chettri		Hinduism	Hindu		10	Secondary(9-12)	10	Secondary(9-12)	Nuclear	4	2	Married	3	0	0	0	1	0	0		Part time job		others	others	Part time job	Home maker	Home maker		2	0	0	1	0	0		20000	240000	5000	60000	25000	300000	75000	No	0	0
Private	15	Ten	Brahmin/Chettri	Brahmin/Chettri		Hinduism	Hindu		12	Secondary(9-12)	12	Secondary(9-12)	Nuclear	5	3	Married	3	0	0	0	1	0	0		Full time job		Business	Business	Full time job	Private job	Private job		2	0	0	1	0	0		30000	360000	20000	240000	50000	600000	120000	No	0	0
Private	15	Ten	Adibasi/janajati	Adibasi/janajati		Buddhism	Non hindu		8	Basic education(1-8)	10	Secondary(9-12)	Nuclear	4	1	Married	4	0	0	0	0	1	0		Full time job		Business	Business	Part time job	Daily wages	Daily wages		2	0	0	1	0	0		0	0	0	0	0	0	0	No	0	0
Private	15	Nine	Dalit	Terai/Madhesi		Hinduism	Hindu		5	Basic education(1-8)	9	Secondary(9-12)	Nuclear	8	5	Married	3	0	0	0	1	0	0		Full time job		Private job	Private job	Full time job	Agriculture	Agriculture		0	1	0	0	0	0		15000	180000		0	15000	180000	22500	Yes	1	1
Private	15	Ten	Brahmin/Chettri	Brahmin/Chettri		Hinduism	Hindu		5	Basic education(1-8)	10	Secondary(9-12)	Nuclear	4	2	Married	3	0	0	0	1	0	0		Full time job		Business	Business	Unemployed	Home maker	Home maker		0	1	0	0	0	0		70000	840000		0	70000	840000	210000	No	0	0
Private	15	Nine	Newar	Adibasi/janajati		Hinduism	Hindu		12	Secondary(9-12)	12	Secondary(9-12)	Nuclear	4	2	Married	3	0	0	0	1	0	0		Full time job		Private job	Private job	Full time job	Private job	Private job		2	0	0	1	0	0		30000	360000	25000	300000	55000	660000	165000	No	0	0
Private	15	Ten	Adibasi/janajati	Adibasi/janajati		Buddhism	Non hindu		10	Secondary(9-12)	10	Secondary(9-12)	Nuclear	4	2	Married	3	0	0	0	1	0	0		Full time job		Business	Business	Unemployed	Home maker	Home maker		0	1	0	0	0	0		50000	600000		0	50000	600000	150000	No	0	0
Private	15	Ten	Brahmin/Chettri	Brahmin/Chettri		Hinduism	Hindu		2	Basic education(1-8)	10	Secondary(9-12)	Nuclear	5	3	Married	3	0	0	0	1	0	0		Full time job		Business	Business	Unemployed	Home maker	Home maker		0	1	0	0	0	0		70000	840000		0	70000	840000	168000	No	0	0
Private	14	Nine	Brahmin/Chettri	Brahmin/Chettri		Hinduism	Hindu		10	Secondary(9-12)	12	Secondary(9-12)	Nuclear	5	3	Married	3	0	0	0	1	0	0		Full time job	Driver	9	others	Full time job	Others	Others	Trailing	2	0	0	1	0	0		40000	480000	30000	360000	70000	840000	168000	No	0	0
Private	15	Ten	Brahmin/Chettri	Brahmin/Chettri		Hinduism	Hindu		0	No formal education	4	Basic education(1-8)	Nuclear	5	3	Married	3	0	0	0	1	0	0		Full time job		2	Daily wages	Part time job	Daily wages	Daily wages		2	0	0	1	0	0		30000	360000	20000	240000	50000	600000	120000	No	0	0
Private	15	Ten	Brahmin/Chettri	Brahmin/Chettri		Hinduism	Hindu		10	Secondary(9-12)	12	Secondary(9-12)	Nuclear	4	2	Married	3	0	0	0	1	0	0		Full time job		Foreign employment	Foreign employment	Part time job	Business	Business		2	0	0	1	0	0		60000	720000	20000	240000	80000	960000	240000	No	0	0
Private	15	Nine	Brahmin/Chettri	Brahmin/Chettri		Hinduism	Hindu		12	Secondary(9-12)	10	Secondary(9-12)	Nuclear	4	2	Married	3	0	0	0	1	0	0		Full time job		Private job	Private job	Full time job	Foreign Employment	Foreign Employment		2	0	0	1	0	0		50000	600000	150000	1800000	200000	2400000	600000	Yes	1	1
Private	15	Ten	Brahmin/Chettri	Brahmin/Chettri		Hinduism	Hindu		10	Secondary(9-12)	10	Secondary(9-12)	Nuclear	6	4	Married	3	0	0	0	1	0	0		Full time job		Agriculture	Agriculture	Unemployed	Home maker	Home maker		0	1	0	0	0	0		30000	360000		0	30000	360000	60000	No	0	0
Private	15	Nine	Adibasi/janajati	Adibasi/janajati		Hinduism	Hindu		10	Secondary(9-12)	16	Higher Secondary and above	Nuclear	4	2	Married	3	0	0	0	1	0	0		Full time job		Private job	Private job	Unemployed	Home maker	Home maker		0	1	0	0	0	0		120000	1440000		0	120000	1440000	360000	No	0	0
Private	14	Nine	Brahmin/Chettri	Brahmin/Chettri		Hinduism	Hindu		9	Secondary(9-12)	10	Secondary(9-12)	Joint	8	2	Married	3	0	0	0	1	0	0		Full time job		Private job	Private job	Unemployed	Home maker	Home maker		0 4	1	0	0	0	1	Brother and uncle		0		0	100000	1200000	150000	Yes	1	1
Private	14	Nine	Brahmin/Chettri	Brahmin/Chettri		Hinduism	Hindu		10	Secondary(9-12)	10	Secondary(9-12)	Joint	7	1	Married	3	0	0	0	1	0	0		Full time job		Business	Business	Unemployed	Home maker	Home maker		0	1	0	0	0	0		50000	600000		0	50000	600000	85714.3	Yes	1	1
Private	15	Ten	Brahmin/Chettri	Brahmin/Chettri		Hinduism	Hindu		16	Higher Secondary and above	18	Higher Secondary and above	Nuclear	4	2	Married	3	0	0	0	1	0	0		Full time job		Private job	Private job	Full time job	Business	Business		2	0	0	1	0	0		45000	540000	25000	300000	70000	840000	210000	Yes	1	1
Private	15	Nine	Adibasi/janajati	Adibasi/janajati		Christianity	Non hindu		12	Secondary(9-12)	12	Secondary(9-12)	Nuclear	4	2	Married	3	0	0	0	1	0	0		Full time job		Foreign employment	Foreign employment	Full time job	Foreign Employment	Foreign Employment		2	0	0	1	0	0		200000	2400000	100000	1200000	300000	3600000	900000	No	0	0
Private	15	Ten	Brahmin/Chettri	Brahmin/Chettri		Hinduism	Hindu		10	Secondary(9-12)	12	Secondary(9-12)	Nuclear	6	4	Married	3	0	0	0	1	0	0		Full time job		2	Daily wages	Unemployed	Home maker	Home maker		0	1	0	0	0	0		50000	600000		0	50000	600000	100000	No	0	0
Private	15	Ten	Newar	Adibasi/janajati		Hinduism	Hindu		12	Secondary(9-12)	16	Higher Secondary and above	Nuclear	3	1	Married	3	0	0	0	1	0	0		Full time job		Business	Business	Full time job	Business	Business		2	0	0	1	0	0		50000	600000	15000	180000	65000	780000	260000	Yes	1	1
Private	15	Nine	Adibasi/janajati	Adibasi/janajati		Hinduism	Hindu		10	Secondary(9-12)	15	Higher Secondary and above	Nuclear	4	2	Married	3	0	0	0	1	0	0		Full time job		Foreign employment	Foreign employment	Unemployed	Home maker	Home maker		0	1	0	0	0	0		350000	4200000		0	350000	4200000	1050000	Yes	1	1
Private	15	Ten	Brahmin/Chettri	Brahmin/Chettri		Hinduism	Hindu		8	Basic education(1-8)	12	Secondary(9-12)	Nuclear	4	2	Married	3	0	0	0	1	0	0		Full time job		Foreign employment	Foreign employment	Full time job	Foreign Employment	Foreign Employment		2	0	0	1	0	0		65000	780000	40000	480000	105000	1260000	315000	No	0	0
Private	15	Ten	Dalit	Terai/Madhesi		Hinduism	Hindu		10	Secondary(9-12)	16	Higher Secondary and above	Nuclear	5	3	Married	3	0	0	0	1	0	0		Full time job		Foreign employment	Foreign employment	Unemployed	Home maker	Home maker		0	1	0	0	0	0		90000	1080000		0	90000	1080000	216000	Yes	1	1
Private	14	Ten	Adibasi/janajati	Adibasi/janajati		Buddhism	Non hindu		5	Basic education(1-8)	2	Basic education(1-8)	Nuclear	6	3	Married	3	0	0	0	1	0	0		Full time job	Driver	9	others	Full time job	Others	Others	Carpet weaver	2 4	0	0	1	0	1	Didi		0		0	50000	600000	100000	No	0	0
Private	14	Nine	Adibasi/janajati	Adibasi/janajati		Buddhism	Non hindu		9	Secondary(9-12)	0	No formal education	Nuclear	4	2	Seperated	3	0	0	0	1	0	0		Part time job		Daily wages	Daily wages	Full time job	Others	Others	Tailoring	2	0	0	1	0	0		20000	240000	20000	240000	40000	480000	120000	No	0	0
Private	15	Ten	Adibasi/janajati	Adibasi/janajati		Buddhism	Non hindu		0	No formal education	6	Basic education(1-8)	Nuclear	4	2	Married	3	0	0	0	1	0	0		Full time job		Business	Business	Unemployed	Home maker	Home maker		0	1	0	0	0	0		35000	420000		0	35000	420000	105000	No	0	0
Private	14	Nine	Adibasi/janajati	Adibasi/janajati		Buddhism	Non hindu		0	No formal education	0	No formal education	Nuclear	5	3	Married	3	0	0	0	1	0	0		Unemployed		others	others	Full time job	Private job	Private job		1 4	0	1	0	0	1	Brother, sister		0		0	100000	1200000	240000	No	0	0
Private	14	Ten	Adibasi/janajati	Adibasi/janajati		Buddhism	Non hindu		0	No formal education	0	No formal education	Nuclear	4	1	Married	3	0	0	0	1	0	0		Part time job	Mechanic	9	others	Unemployed	Home maker	Home maker		4 0	1	0	0	0	1	Sister		0		0	130000	1560000	390000	Yes	1	1
Private	15	Nine	Dalit	Terai/Madhesi		Hinduism	Hindu		0	No formal education	12	Secondary(9-12)	Nuclear	6	4	Married	3	0	0	0	1	0	0		Full time job		Business	Business	Unemployed	Home maker	Home maker		0	1	0	0	0	0		40000	480000		0	40000	480000	80000	No	0	0
Private	14	Nine	Adibasi/janajati	Adibasi/janajati		Buddhism	Non hindu		8	Basic education(1-8)	12	Secondary(9-12)	Nuclear	5	3	Married	3	0	0	0	1	0	0		Full time job		Daily wages	Daily wages	Unemployed	Home maker	Home maker		0	1	0	0	0	0		40000	480000		0	40000	480000	96000	No	0	0
Private	15	Ten	Adibasi/janajati	Adibasi/janajati		Hinduism	Hindu		10	Secondary(9-12)	10	Secondary(9-12)	Nuclear	5	3	Married	3	0	0	0	1	0	0		Full time job	Driver	9	others	Full time job	Others	Others	Tailor	2	0	0	1	0	0		40000	480000	20000	240000	60000	720000	144000	No	0	0
Private	15	Ten	Adibasi/janajati	Adibasi/janajati		Others	Non hindu	Kirat	0	No formal education	0	No formal education	Nuclear	5	3	Married	3	0	0	0	1	0	0		Full time job		Home maker	Home maker	Unemployed	Home maker	Home maker		0	1	0	0	0	0		50000	600000		0	50000	600000	120000	No	0	0
Private	15	Nine	Adibasi/janajati	Adibasi/janajati		Buddhism	Non hindu		0	No formal education	5	Basic education(1-8)	Joint	5	3	Married	3	0	0	0	1	0	0		Full time job		Business	Business	Unemployed	Home maker	Home maker		0	1	0	0	0	0		20000	240000		0	35000	420000	84000	No	0	0
Private	15	Nine	Adibasi/janajati	Adibasi/janajati		Hinduism	Hindu		7	Basic education(1-8)	9	Secondary(9-12)	Nuclear	3	0	Married	3	0	0	0	1	0	0		Full time job	Plumber	9	others	Full time job	Home maker	Home maker		2	0	0	1	0	0		50000	600000	20000	240000	70000	840000	280000	Yes	1	0
Private	14	Nine	Adibasi/janajati	Adibasi/janajati		Buddhism	Non hindu		12	Secondary(9-12)	12	Secondary(9-12)	Nuclear	4	2	Married	3	0	0	0	1	0	0		Full time job		Business	Business	Full time job	Private job	Private job		2	0	0	1	0	0		60000	720000	20000	240000	80000	960000	240000	No	0	0
Private	14	Nine	Brahmin/Chettri	Brahmin/Chettri		Hinduism	Hindu		8	Basic education(1-8)	8	Basic education(1-8)	Nuclear	4	2	Married	3	0	0	0	1	0	0		Full time job		Foreign employment	Foreign employment	Full time job	Business	Business		2	0	0	1	0	0		60000	720000	20000	240000	80000	960000	240000	No	0	0
Private	14	Nine	Terai/Madhesi	Dalit and others		Hinduism	Hindu		8	Basic education(1-8)	8	Basic education(1-8)	Nuclear	4	2	Married	3	0	0	0	1	0	0		Full time job		Foreign employment	Foreign employment	Full time job	I dont know	Others		2	0	0	1	0	0		70000	840000	15000	180000	85000	1020000	255000	No	0	0
Private	15	Nine	Adibasi/janajati	Adibasi/janajati		Buddhism	Non hindu		5	Basic education(1-8)	10	Secondary(9-12)	Nuclear	4	1	Married	3	0	0	0	1	0	0		Full time job		others	others	Full time job	Others	Others	Nurse	2	0	0	1	0	0		20000	240000	15000	180000	35000	420000	105000	Yes	1	0
Private	14	Nine	Terai/Madhesi	Dalit and others		Hinduism	Hindu		10	Secondary(9-12)	8	Basic education(1-8)	Nuclear	5	3	Married	3	0	0	0	1	0	0		Full time job		Business	Business	Full time job	Business	Business		2	0	0	1	0	0		100000	1200000	60000	720000	160000	1920000	384000	No	0	0
Private	15	Nine	Brahmin/Chettri	Brahmin/Chettri		Hinduism	Hindu		12	Secondary(9-12)	16	Higher Secondary and above	Nuclear	4	2	Married	3	0	0	0	1	0	0		Full time job		Business	Business	Unemployed	Home maker	Home maker		0	1	0	0	0	0		70000	840000		0	70000	840000	210000	No	0	0
Private	15	Nine	Brahmin/Chettri	Brahmin/Chettri		Hinduism	Hindu		8	Basic education(1-8)	10	Secondary(9-12)	Nuclear	4	1	Married	3	0	0	0	1	0	0		Full time job	Copy factory	9	others	Full time job	Private job	Private job		2	0	0	1	0	0		25000	300000	20000	240000	45000	540000	135000	No	0	0
Private	15	Nine	Brahmin/Chettri	Brahmin/Chettri		Hinduism	Hindu		12	Secondary(9-12)	16	Higher Secondary and above	Nuclear	4	2	Married	3	0	0	0	1	0	0		Full time job		Government job	Government job	Full time job	Private job	Private job		2	0	0	1	0	0		60000	720000	20000	240000	80000	960000	240000	No	0	0
Private	14	Nine	Adibasi/janajati	Adibasi/janajati		Hinduism	Hindu		10	Secondary(9-12)	10	Secondary(9-12)	Nuclear	5	3	Married	3	0	0	0	1	0	0		Full time job		Private job	Private job	Full time job	Private job	Private job		2	0	0	1	0	0		25000	300000	15000	180000	40000	480000	96000	No	0	0
Private	14	Nine	Brahmin/Chettri	Brahmin/Chettri		Hinduism	Hindu		12	Secondary(9-12)	8	Basic education(1-8)	Nuclear	4	1	Married	3	0	0	0	1	0	0		Full time job		Business	Business	Full time job	Agriculture	Agriculture		2	0	0	1	0	0		18000	216000	30000	360000	38000	456000	114000	No	0	0
Private	14	Nine	Adibasi/janajati	Adibasi/janajati		Hinduism	Hindu		8	Basic education(1-8)	10	Secondary(9-12)	Nuclear	5	3	Married	3	0	0	0	1	0	0		Full time job		Business	Business	Full time job	Business	Business		2	0	0	1	0	0		20000	240000	15000	180000	35000	420000	84000	No	0	0
Private	14	Nine	Adibasi/janajati	Adibasi/janajati		Hinduism	Hindu		10	Secondary(9-12)	8	Basic education(1-8)	Nuclear	3	1	Married	3 1	0	1	0	1	0	0		Full time job		Foreign employment	Foreign employment	Full time job	Business	Business		2	0	0	1	0	0		60000	720000	20000	240000	80000	960000	320000	No	0	0
Private	14	Nine	Brahmin/Chettri	Brahmin/Chettri		Hinduism	Hindu		16	Higher Secondary and above	12	Secondary(9-12)	Nuclear	4	1	Married	3	0	0	0	1	0	0		Full time job	Driver	9	others	Full time job	Others	Others	Pharmacist	2	0	0	1	0	0		40000	480000	20000	240000	60000	720000	180000	No	0	0
Private	14	Nine	Adibasi/janajati	Adibasi/janajati		Buddhism	Non hindu		8	Basic education(1-8)	8	Basic education(1-8)	Nuclear	6	3	Married	3	0	0	0	1	0	0		Full time job		Business	Business	Full time job	Business	Business		2	0	0	1	0	0		0	0	0	0	0	0	0	No	0	0
Government	14	Nine	Brahmin/Chettri	Brahmin/Chettri		Hinduism	Hindu		18	Higher Secondary and above	18	Higher Secondary and above	Nuclear	5	2	Married	3	0	0	0	1	0	0		Full time job		Foreign employment	Foreign employment	Full time job	Foreign Employment	Foreign Employment		2	0	0	1	0	0		500000	6000000	500000	6000000	1000000	12000000	2400000	No	0	0
Government	15	Ten	Adibasi/janajati	Adibasi/janajati		Christianity	Non hindu		10	Secondary(9-12)	10	Secondary(9-12)	Nuclear	4	1	Married	3	0	0	0	1	0	0		Unemployed		others	others	Part time job	Home maker	Home maker		1	0	1	0	0	0			0	15000	180000	15000	180000	45000	Yes	0	1
Government	14	Nine	Brahmin/Chettri	Brahmin/Chettri		Hinduism	Hindu		12	Secondary(9-12)	16	Higher Secondary and above	Nuclear	4	2	Married	3	0	0	0	1	0	0		Part time job	Astrologer	9	others	Part time job	Private job	Private job		2 4	0	0	1	0	1	Didi		0		0	0	0	0	Yes	1	1
Government	15	Ten	Brahmin/Chettri	Brahmin/Chettri		Hinduism	Hindu		10	Secondary(9-12)	10	Secondary(9-12)	Nuclear	5	3	Married	3	0	0	0	1	0	0		Full time job		Business	Business	Full time job	Business	Business		2	0	0	1	0	0		0	0	0	0	0	0	0	No	0	0
Government	15	Ten	Brahmin/Chettri	Brahmin/Chettri		Hinduism	Hindu		10	Secondary(9-12)	16	Higher Secondary and above	Nuclear	4	1	Married	3	0	0	0	1	0	0		Unemployed		others	others	Full time job	Business	Business		1	0	1	0	0	0			0	15000	180000	15000	180000	45000	Yes	0	1
Government	14	Nine	Brahmin/Chettri	Brahmin/Chettri		Hinduism	Hindu		12	Secondary(9-12)	20	Higher Secondary and above	Nuclear	4	2	Married	3 1	0	1	0	1	0	0		Full time job		Government job	Government job	Full time job	Private job	Private job		2	0	0	1	0	0		50000	600000	25000	300000	75000	900000	225000	No	0	0
Government	15	Ten	Brahmin/Chettri	Brahmin/Chettri		Hinduism	Hindu		10	Secondary(9-12)	10	Secondary(9-12)	Joint	7	2	Married	3	0	0	0	1	0	0		Full time job		Government job	Government job	Unemployed	Home maker	Home maker		0	1	0	0	0	0		10000	120000		0	10000	120000	17142.9	No	0	0
Government	14	Nine	Brahmin/Chettri	Brahmin/Chettri		Hinduism	Hindu		2	Basic education(1-8)	6	Basic education(1-8)	Joint	8	3	Married	3	0	0	0	1	0	0		Full time job		Agriculture	Agriculture	Full time job	Agriculture	Agriculture		2	0	0	1	0	0		20000	240000	15000	180000	35000	420000	52500	Yes	0	1
Government	14	Nine	Brahmin/Chettri	Brahmin/Chettri		Hinduism	Hindu		12	Secondary(9-12)	18	Higher Secondary and above	Nuclear	5	2	Married	3	0	0	0	1	0	0		Full time job		Government job	Government job	Unemployed	Home maker	Home maker		0	1	0	0	0	0		200000	2400000		0	200000	2400000	480000	No	0	0
Government	15	Ten	Brahmin/Chettri	Brahmin/Chettri		Hinduism	Hindu		10	Secondary(9-12)	16	Higher Secondary and above	Nuclear	4	2	Married	3	0	0	0	1	0	0		Unemployed		Home maker	Home maker	Part time job	Business	Business		1	0	1	0	0	0			0	15000	180000	15000	180000	45000	Yes	0	1
Private	15	Nine	Brahmin/Chettri	Brahmin/Chettri		Hinduism	Hindu		0	No formal education	0	No formal education	Nuclear	4	2	Married	3	0	0	0	1	0	0		Part time job		2	Daily wages	Part time job	Daily wages	Daily wages		2	0	0	1	0	0		0	0	0	0	0	0	0	No	0	0
Private	15	Nine	Adibasi/janajati	Adibasi/janajati		Hinduism	Hindu		9	Secondary(9-12)	7	Basic education(1-8)	Nuclear	4	2	Seperated	3	0	0	0	1	0	0		Full time job		others	others	Full time job	Private job	Private job		1	0	1	0	0	0			0	0	0	20000	240000	60000	No	0	0
Private	15	Nine	Brahmin/Chettri	Brahmin/Chettri		Hinduism	Hindu		12	Secondary(9-12)	10	Secondary(9-12)	Nuclear	5	3	Married	3	0	0	0	1	0	0		Full time job		Foreign employment	Foreign employment	Part time job	I dont know	Others		2	0	0	1	0	0		50000	600000	15000	180000	65000	780000	156000	Yes	1	1
Private	15	Ten	Adibasi/janajati	Adibasi/janajati		Hinduism	Hindu		10	Secondary(9-12)	8	Basic education(1-8)	Nuclear	4	1	Married	3	0	0	0	1	0	0		Full time job		Foreign employment	Foreign employment	Full time job	Business	Business		2	0	0	1	0	0		100000	1200000	10000	120000	110000	1320000	330000	No	0	0
Private	15	Nine	Adibasi/janajati	Adibasi/janajati		Hinduism	Hindu		10	Secondary(9-12)	10	Secondary(9-12)	Nuclear	4	1	Married	3	0	0	0	1	0	0		Full time job		Foreign employment	Foreign employment	Full time job	Government job	Government job		2	0	0	1	0	0		50000	600000	20000	240000	70000	840000	210000	Yes	1	1
Private	15	Nine	Adibasi/janajati	Adibasi/janajati		Hinduism	Hindu		5	Basic education(1-8)	5	Basic education(1-8)	Nuclear	4	1	Married	3 1 2	0	1	1	1	0	0		Full time job		Business	Business	Full time job	Business	Business		2	0	0	1	0	0		25000	300000	35000	420000	60000	720000	180000	No	0	0
Private	15	Nine	Brahmin/Chettri	Brahmin/Chettri		Hinduism	Hindu		12	Secondary(9-12)	12	Secondary(9-12)	Joint	13	3	Married	1	0	1	0	0	0	0		Full time job		Business	Business	Full time job	Business	Business		0	1	0	0	0	0		35000	420000		0	40000	480000	36923.1	No	0	0
Private	15	Nine	Brahmin/Chettri	Brahmin/Chettri		Hinduism	Hindu		0	No formal education	0	No formal education	Nuclear	4	1	Married	3	0	0	0	1	0	0		Full time job		Foreign employment	Foreign employment	Unemployed	Home maker	Home maker		0	1	0	0	0	0		50000	600000		0	50000	600000	150000	No	0	0
Private	15	Ten	Newar	Adibasi/janajati		Buddhism	Non hindu		10	Secondary(9-12)	10	Secondary(9-12)	Nuclear	4	1	Married	3	0	0	0	1	0	0		Full time job		Business	Business	Unemployed	Home maker	Home maker		0	1	0	0	0	0		0	0		0	0	0	0	No	0	0
Private	14	Nine	Brahmin/Chettri	Brahmin/Chettri		Hinduism	Hindu		7	Basic education(1-8)	1	Basic education(1-8)	Nuclear	3	2	Married	3	0	0	0	1	0	0		Full time job		Foreign employment	Foreign employment	Full time job	Business	Business		2	0	0	1	0	0		0	0	0	0	0	0	0	No	0	0
Private	15	Ten	Brahmin/Chettri	Brahmin/Chettri		Hinduism	Hindu		10	Secondary(9-12)	8	Basic education(1-8)	Nuclear	4	1	Married	3	0	0	0	1	0	0		Full time job		Government job	Government job	Full time job	Daily wages	Daily wages		2	0	0	1	0	0		45000	540000	12000	144000	57000	684000	171000	No	0	0
Private	15	Ten	Adibasi/janajati	Adibasi/janajati		Buddhism	Non hindu		10	Secondary(9-12)	0	No formal education	Nuclear	4	1	Married	3	0	0	0	1	0	0		Full time job		Foreign employment	Foreign employment	Unemployed	Home maker	Home maker		0	1	0	0	0	0		40000	480000		0	40000	480000	120000	No	0	0
Private	15	Ten	Brahmin/Chettri	Brahmin/Chettri		Hinduism	Hindu		10	Secondary(9-12)	10	Secondary(9-12)	Nuclear	5	1	Married	3	0	0	0	1	0	0		Full time job		others	others	Unemployed	Home maker	Home maker		0	1	0	0	0	0		25000	300000		0	25000	300000	60000	No	0	0
Private	14	Nine	Newar	Adibasi/janajati		Hinduism	Hindu		7	Basic education(1-8)	10	Secondary(9-12)	Nuclear	4	2	Married	3	0	0	0	1	0	0		Full time job		Foreign employment	Foreign employment	Unemployed	Home maker	Home maker		0	1	0	0	0	0		40000	480000		0	40000	480000	120000	Yes	1	1
Private	14	Nine	Terai/Madhesi	Dalit and others		Hinduism	Hindu		5	Basic education(1-8)	3	Basic education(1-8)	Nuclear	6	4	Married	3	0	0	0	1	0	0		Full time job		Private job	Private job	Unemployed	Home maker	Home maker		0 4	1	0	0	0	1	Didi		0		0	200000	2400000	400000	No	0	0
Private	14	Nine	Adibasi/janajati	Adibasi/janajati		Buddhism	Non hindu		12	Secondary(9-12)	12	Secondary(9-12)	Nuclear	4	7	Married	3	0	0	0	1	0	0		Full time job		Business	Business	Unemployed	Home maker	Home maker		0	1	0	0	0	0		50000	600000		0	50000	600000	150000	Yes	1	1
Private	14	Nine	Adibasi/janajati	Adibasi/janajati		Buddhism	Non hindu		9	Secondary(9-12)	10	Secondary(9-12)	Nuclear	4	2	Married	3	0	0	0	1	0	0		Full time job		Business	Business	Full time job	Business	Business		2	0	0	1	0	0		30000	360000	20000	240000	50000	600000	150000	No	0	0
Private	15	Nine	Adibasi/janajati	Adibasi/janajati		Buddhism	Non hindu		8	Basic education(1-8)	3	Basic education(1-8)	Nuclear	4	2	Married	3	0	0	0	1	0	0		Full time job		Foreign employment	Foreign employment	Unemployed	Home maker	Home maker		0	1	0	0	0	0		50000	600000		0	50000	600000	150000	Yes	1	1
Private	15	Ten	Newar	Adibasi/janajati		Hinduism	Hindu		10	Secondary(9-12)	12	Secondary(9-12)	Nuclear	4	2	Married	3	0	0	0	1	0	0		Full time job		Foreign employment	Foreign employment	Unemployed	Home maker	Home maker		0	1	0	0	0	0		150000	1800000		0	150000	1800000	450000	No	0	0
Private	15	Ten	Brahmin/Chettri	Brahmin/Chettri		Hinduism	Hindu		10	Secondary(9-12)	12	Secondary(9-12)	Nuclear	6	4	Married	3	0	0	0	1	0	0		Full time job		Business	Business	Full time job	Business	Business		2	0	0	1	0	0		200000	2400000	20000	240000	220000	2640000	440000	No	0	0
Private	15	Ten	Brahmin/Chettri	Brahmin/Chettri		Hinduism	Hindu		12	Secondary(9-12)	8	Basic education(1-8)	Nuclear	4	2	Married	3	0	0	0	1	0	0		Full time job		Business	Business	Full time job	Business	Business		2	0	0	1	0	0		300000	3600000	30000	360000	330000	3960000	990000	No	0	0
Private	15	Nine	Adibasi/janajati	Adibasi/janajati		Buddhism	Non hindu		10	Secondary(9-12)	9	Secondary(9-12)	Nuclear	6	4	Married	3	0	0	0	1	0	0		Full time job		Private job	Private job	Full time job	Daily wages	Daily wages		2	0	0	1	0	0		50000	600000	20000	240000	70000	840000	140000	Yes	0	1
Private	14	Ten	Adibasi/janajati	Adibasi/janajati		Others	Non hindu	Kirat	4	Basic education(1-8)	3	Basic education(1-8)	Joint	6	1	Married	3	0	0	0	1	0	0		Part time job		Private job	Private job	Full time job	Others	Others	Labour	2 4	0	0	1	0	1	Uncle,aunty		0		0	60000	720000	120000	Yes	1	1
Private	15	Ten	Brahmin/Chettri	Brahmin/Chettri		Hinduism	Hindu		12	Secondary(9-12)	10	Secondary(9-12)	Nuclear	6	4	Married	3	0	0	0	1	0	0		Full time job		Business	Business	Full time job	Government job	Government job		2	0	0	1	0	0		30000	360000	38000	456000	68000	816000	136000	No	0	0
Private	15	Ten	Adibasi/janajati	Adibasi/janajati		Hinduism	Hindu		1	Basic education(1-8)	6	Basic education(1-8)	Nuclear	4	2	Married	3	0	0	0	1	0	0		Full time job	Driver	9	others	Unemployed	Home maker	Home maker		1 0	1	1	0	0	0			0		0	40000	480000	120000	No	0	0
Private	14	Nine	Brahmin/Chettri	Brahmin/Chettri		Hinduism	Hindu		6	Basic education(1-8)	10	Secondary(9-12)	Nuclear	4	2	Married	3	0	0	0	1	0	0		Full time job		Foreign employment	Foreign employment	Unemployed	Home maker	Home maker		0	1	0	0	0	0		100000	1200000		0	100000	1200000	300000	No	0	0
Private	15	Ten	Brahmin/Chettri	Brahmin/Chettri		Hinduism	Hindu		10	Secondary(9-12)	12	Secondary(9-12)	Nuclear	4	2	Married	3	0	0	0	1	0	0		Full time job		Government job	Government job	Part time job	Private job	Private job		2	0	0	1	0	0		40000	480000	15000	180000	55000	660000	165000	No	0	0
Private	14	Nine	Brahmin/Chettri	Brahmin/Chettri		Hinduism	Hindu		6	Basic education(1-8)	12	Secondary(9-12)	Nuclear	4	2	Married	3	0	0	0	1	0	0		Full time job		Daily wages	Daily wages	Full time job	Others	Others	Tailoring	2	0	0	1	0	0		30000	360000	25000	300000	55000	660000	165000	No	0	0
Private	14	Nine	Adibasi/janajati	Adibasi/janajati		Hinduism	Hindu		0	No formal education	10	Secondary(9-12)	Nuclear	4	1	Married	3	0	0	0	1	0	0		Full time job		Government job	Government job	Full time job	I dont know	Others		2	0	0	1	0	0		0	0	0	0	0	0	0	No	0	0
Private	14	Nine	Adibasi/janajati	Adibasi/janajati		Christianity	Non hindu		10	Secondary(9-12)	10	Secondary(9-12)	Nuclear	6	2	Married	3	0	0	0	1	0	0		Full time job		Agriculture	Agriculture	Full time job	Agriculture	Agriculture		2	0	0	1	0	0		50000	600000	30000	360000	80000	960000	160000	No	0	0
Private	14	Nine	Brahmin/Chettri	Brahmin/Chettri		Hinduism	Hindu		16	Higher Secondary and above	16	Higher Secondary and above	Nuclear	3	1	Married	3	0	0	0	1	0	0		Full time job		Government job	Government job	Full time job	Government job	Government job		2	0	0	1	0	0		250000	3000000	100000	1200000	350000	4200000	1400000	No	0	0
Private	14	Nine	Brahmin/Chettri	Brahmin/Chettri		Hinduism	Hindu		0	No formal education	0	No formal education	Nuclear	4	2	Married	3	0	0	0	1	0	0		Full time job		Foreign employment	Foreign employment	Full time job	Foreign Employment	Foreign Employment		2	0	0	1	0	0		250000	3000000	50000	600000	300000	3600000	900000	No	0	0
Private	14	Nine	Adibasi/janajati	Adibasi/janajati		Hinduism	Hindu		9	Secondary(9-12)	12	Secondary(9-12)	Joint	4	2	Married	3	0	0	0	1	0	0		Full time job		Foreign employment	Foreign employment	Unemployed	Home maker	Home maker		0	1	0	0	0	0		300000	3600000		0	300000	3600000	900000	No	0	0
Private	15	Ten	Adibasi/janajati	Adibasi/janajati		Buddhism	Non hindu		16	Higher Secondary and above	16	Higher Secondary and above	Nuclear	5	1	Married	3	0	0	0	1	0	0		Full time job		Daily wages	Daily wages	Full time job	Government job	Government job		2	0	0	1	0	0		100000	1200000	50000	600000	150000	1800000	360000	No	0	0
Private	15	Ten	Dalit	Terai/Madhesi		Hinduism	Hindu		10	Secondary(9-12)	12	Secondary(9-12)	Nuclear	5	3	Married	1	0	1	0	0	0	0		Full time job		Business	Business	Full time job	Business	Business		2	0	0	1	0	0		40000	480000	40000	480000	80000	960000	192000	No	0	0
Private	15	Ten	others	Dalit and others	Islam	Muslim	Non hindu		7	Basic education(1-8)	5	Basic education(1-8)	Nuclear	5	3	Married	3	0	0	0	1	0	0		Full time job		Private job	Private job	Unemployed	Home maker	Home maker		0	1	0	0	0	0		100000	1200000		0	100000	1200000	240000	No	0	0
Private	15	Nine	Brahmin/Chettri	Brahmin/Chettri		Hinduism	Hindu		10	Secondary(9-12)	10	Secondary(9-12)	Nuclear	5	2	Married	3	0	0	0	1	0	0		Full time job		Private job	Private job	Unemployed	Home maker	Home maker		0	1	0	0	0	0		40000	480000		0	40000	480000	96000	Yes	1	1
Private	14	Nine	Adibasi/janajati	Adibasi/janajati		Hinduism	Hindu		9	Secondary(9-12)	5	Basic education(1-8)	Nuclear	4	2	Married	3	0	0	0	1	0	0		Part time job		Business	Business	Unemployed	Home maker	Home maker		0	1	0	0	0	0		60000	720000		0	60000	720000	180000	Yes	0	1
Private	15	Ten	Dalit	Terai/Madhesi		Hinduism	Hindu		8	Basic education(1-8)	10	Secondary(9-12)	Nuclear	5	3	Married	3	0	0	0	1	0	0		Full time job		Foreign employment	Foreign employment	Full time job	Private job	Private job		2	0	0	1	0	0		110000	1320000	15000	180000	125000	1500000	300000	No	0	0
Private	15	Ten	Brahmin/Chettri	Brahmin/Chettri		Hinduism	Hindu		10	Secondary(9-12)	12	Secondary(9-12)	Joint	8	2	Married	3	0	0	0	1	0	0		Full time job		Private job	Private job	Full time job	Private job	Private job		2	0	0	1	0	0		30000	360000	15000	180000	45000	540000	67500	No	0	0
Private	14	Nine	Newar	Adibasi/janajati		Hinduism	Hindu		8	Basic education(1-8)	8	Basic education(1-8)	Nuclear	5	2	Married	3	0	0	0	1	0	0		Full time job		Foreign employment	Foreign employment	Full time job	Foreign Employment	Foreign Employment		2	0	0	1	0	0		50000	600000	25000	300000	75000	900000	180000	Yes	0	1
Private	15	Ten	Brahmin/Chettri	Brahmin/Chettri		Hinduism	Hindu		10	Secondary(9-12)	22	Higher Secondary and above	Nuclear	3	1	Married	3	0	0	0	1	0	0		Full time job		Private job	Private job	Unemployed	Home maker	Home maker		0	1	0	0	0	0		130000	1560000		0	130000	1560000	520000	No	0	0
Private	15	Ten	Adibasi/janajati	Adibasi/janajati		Hinduism	Hindu		9	Secondary(9-12)	10	Secondary(9-12)	Nuclear	4	2	Married	3	0	0	0	1	0	0		Full time job		Foreign employment	Foreign employment	Unemployed	Home maker	Home maker		0	1	0	0	0	0		350000	4200000		0	350000	4200000	1050000	No	0	0
Private	15	Ten	Adibasi/janajati	Adibasi/janajati		Hinduism	Hindu		9	Secondary(9-12)	10	Secondary(9-12)	Nuclear	4	2	Married	3	0	0	0	1	0	0		Full time job		Business	Business	Unemployed	Home maker	Home maker		0	1	0	0	0	0		300000	3600000		0	300000	3600000	900000	No	0	0
Private	15	Ten	Brahmin/Chettri	Brahmin/Chettri		Hinduism	Hindu		12	Secondary(9-12)	18	Higher Secondary and above	Nuclear	4	2	Married	3	0	0	0	1	0	0		Full time job		Private job	Private job	Unemployed	Home maker	Home maker		0	1	0	0	0	0		30000	360000		0	30000	360000	90000	No	0	0
Private	14	Nine	Newar	Adibasi/janajati		Hinduism	Hindu		9	Secondary(9-12)	9	Secondary(9-12)	Nuclear	4	2	Married	3	0	0	0	1	0	0		Full time job		Home maker	Home maker	Unemployed	Home maker	Home maker		0	1	0	0	0	0		200000	2400000		0	200000	2400000	600000	No	0	0
Private	15	Nine	Newar	Adibasi/janajati		Hinduism	Hindu		12	Secondary(9-12)	10	Secondary(9-12)	Nuclear	4	2	Married	3	0	0	0	1	0	0		Full time job		Foreign employment	Foreign employment	Unemployed	Home maker	Home maker		0	1	0	0	0	0		200000	2400000		0	200000	2400000	600000	Yes	1	1
Private	14	Nine	Adibasi/janajati	Adibasi/janajati		Buddhism	Non hindu		5	Basic education(1-8)	10	Secondary(9-12)	Nuclear	5	3	Married	3	0	0	0	1	0	0		Full time job	Jhakri	9	others	Part time job	Others	Others	Trailing	2	0	0	1	0	0		20000	240000	20000	240000	40000	480000	96000	No	0	0
Private	15	Ten	Newar	Adibasi/janajati		Hinduism	Hindu		9	Secondary(9-12)	12	Secondary(9-12)	Joint	7	2	Married	3	0	0	0	1	0	0		Part time job		Business	Business	Unemployed	Home maker	Home maker		0	1	0	0	0	0		150000	1800000		0	150000	1800000	257143	No	0	0
Private	14	Nine	Newar	Adibasi/janajati		Hinduism	Hindu		20	Higher Secondary and above	15	Higher Secondary and above	Joint	23	1	Seperated	3	0	0	0	1	0	0		Full time job		Foreign employment	Foreign employment	Full time job	Private job	Private job		2	0	0	1	0	0		200000	2400000	20000	240000	220000	2640000	114783	Yes	1	1
Private	15	Nine	Adibasi/janajati	Adibasi/janajati		Hinduism	Hindu		10	Secondary(9-12)	9	Secondary(9-12)	Nuclear	3	1	Seperated	3	0	0	0	1	0	0		Part time job		Daily wages	Daily wages	Part time job	Private job	Private job		2	0	0	1	0	0		30000	360000	30000	360000	60000	720000	240000	No	0	0
Private	15	Ten	Adibasi/janajati	Adibasi/janajati		Buddhism	Non hindu		12	Secondary(9-12)	10	Secondary(9-12)	Nuclear	3	1	Married	3	0	0	0	1	0	0		Full time job		2	Daily wages	Full time job	Daily wages	Daily wages		2	0	0	1	0	0		10000	120000	15000	180000	25000	300000	100000	No	0	0
Private	15	Ten	Brahmin/Chettri	Brahmin/Chettri		Hinduism	Hindu		10	Secondary(9-12)	9	Secondary(9-12)	Nuclear	5	3	Seperated	3	0	0	0	1	0	0		Unemployed			others	Full time job	Building construction	Daily wages		1	0	1	0	0	0			0	40000	480000	40000	480000	96000	No	0	0
Private	15	Ten	Newar	Adibasi/janajati		Hinduism	Hindu		2	Basic education(1-8)	3	Basic education(1-8)	Joint	12	3	Married	3	0	0	0	1	0	0		Part time job		2	Daily wages	Full time job	Building construction	Daily wages		4 2	0	0	1	0	1	Brother and sister		0		0	190000	2280000	190000	No	0	0
Private	15	Ten	Brahmin/Chettri	Brahmin/Chettri		Hinduism	Hindu		2	Basic education(1-8)	3	Basic education(1-8)	Nuclear	4	2	Married	2	0	0	1	0	0	0		Full time job		2	Daily wages	Part time job	Private job	Private job		2	0	0	1	0	0		30000	360000	20000	240000	50000	600000	150000	No	0	0
Private	15	Ten	Brahmin/Chettri	Brahmin/Chettri		Hinduism	Hindu		2	Basic education(1-8)	10	Secondary(9-12)	Nuclear	4	2	Married	2	0	0	1	0	0	0		Part time job		Private job	Private job	Full time job	Private job	Private job		2	0	0	1	0	0		45000	540000	30000	360000	75000	900000	225000	No	0	0
Private	15	Ten	Newar	Adibasi/janajati		Hinduism	Hindu		8	Basic education(1-8)	2	Basic education(1-8)	Nuclear	4	2	Married	3	0	0	0	1	0	0		Part time job		2	Daily wages	Full time job	Daily wages	Daily wages		2	0	0	1	0	0		20000	240000	20000	240000	40000	480000	120000	No	0	0
Private	15	Ten	Newar	Adibasi/janajati		Hinduism	Hindu		12	Secondary(9-12)	13	Higher Secondary and above	Nuclear	5	3	Married	1	0	1	0	0	0	0		Full time job		2	Daily wages	Part time job	Daily wages	Daily wages		2	0	0	1	0	0		30000	360000	20000	240000	50000	600000	120000	No	0	0
Private	15	Nine	Brahmin/Chettri	Brahmin/Chettri		Hinduism	Hindu		12	Secondary(9-12)	8	Basic education(1-8)	Nuclear	5	3	Married	3	0	0	0	1	0	0		Full time job		2	Daily wages	Full time job	Private job	Private job		2	0	0	1	0	0		35000	420000	30000	360000	65000	780000	156000	No	0	0
Private	15	Ten	Brahmin/Chettri	Brahmin/Chettri		Hinduism	Hindu		12	Secondary(9-12)	12	Secondary(9-12)	Joint	12	3	Married	1	0	1	0	0	0	0		Full time job		Private job	Private job	Full time job	Building construction	Daily wages		2	0	0	1	0	0		30000	360000	40000	480000	70000	840000	70000	No	0	0
Private	15	Ten	Brahmin/Chettri	Brahmin/Chettri		Hinduism	Hindu		8	Basic education(1-8)	3	Basic education(1-8)	Joint	11	2	Married	3	0	0	0	1	0	0		Part time job		2	Daily wages	Full time job	Agriculture	Agriculture		2	0	0	1	0	0		15000	180000	16000	192000	32000	384000	34909.1	No	0	0
Private	15	Nine	Brahmin/Chettri	Brahmin/Chettri		Hinduism	Hindu		12	Secondary(9-12)	8	Basic education(1-8)	Joint	11	2	Married	3	0	0	0	1	0	0		Full time job		Private job	Private job	Full time job	Private job	Private job		2	0	0	1	0	0		100000	1200000	15000	180000	150000	1800000	163636	No	0	0
Private	15	Ten	Newar	Adibasi/janajati		Hinduism	Hindu		2	Basic education(1-8)	12	Secondary(9-12)	Joint	12	3	Married	3	0	0	0	1	0	0		Full time job		2	Daily wages	Full time job	Government job	Government job		2 4	0	0	1	0	1	Brother and sister, bhauju		0		0	150000	1800000	150000	No	0	0
Private	15	Ten	Adibasi/janajati	Adibasi/janajati		Hinduism	Hindu		3	Basic education(1-8)	10	Secondary(9-12)	Nuclear	4	2	Married	3	0	0	0	1	0	0		Part time job		Business	Business	Part time job	Home maker	Home maker		2	0	0	1	0	0		40000	480000	20000	240000	60000	720000	180000	Yes	1	1
Private	15	Nine	Adibasi/janajati	Adibasi/janajati		Buddhism	Non hindu		0	No formal education	8	Basic education(1-8)	Nuclear	4	2	Married	3	0	0	0	1	0	0		Full time job		Private job	Private job	Full time job	I dont know	Others		2	0	0	1	0	0		22000	264000	25000	300000	47000	564000	141000	Yes	1	1
Private	15	Ten	Adibasi/janajati	Adibasi/janajati		Buddhism	Non hindu		10	Secondary(9-12)	5	Basic education(1-8)	Nuclear	5	2	Seperated	3	0	0	0	1	0	0		Full time job		Government job	Government job	Part time job	I dont know	Others		2	0	0	1	0	0		40000	480000	20000	240000	60000	720000	144000	Yes	0	0
Private	15	Ten	Adibasi/janajati	Adibasi/janajati		Buddhism	Non hindu		8	Basic education(1-8)	2	Basic education(1-8)	Nuclear	4	2	Married	3	0	0	0	1	0	0		Full time job		Business	Business	Full time job	Business	Business		2	0	0	1	0	0		40000	480000	30000	360000	70000	840000	210000	Yes	1	1
Private	14	Nine	Adibasi/janajati	Adibasi/janajati		Hinduism	Hindu		10	Secondary(9-12)	11	Secondary(9-12)	Joint	5	0	Married	3	0	0	0	1	0	0		Full time job		Government job	Government job	Unemployed	Home maker	Home maker		0	1	0	0	0	0		0	0		0	0	0	0	Yes	1	1
Private	15	Ten	Brahmin/Chettri	Brahmin/Chettri		Hinduism	Hindu		10	Secondary(9-12)	10	Secondary(9-12)	Nuclear	4	2	Married	3	0	0	0	1	0	0		Full time job	Ayurvedic	9	others	Part time job	Others	Others	Ayurvedic	2	0	0	1	0	0		40000	480000	15000	180000	55000	660000	165000	Yes	0	1
Private	15	Nine	Adibasi/janajati	Adibasi/janajati		Buddhism	Non hindu		8	Basic education(1-8)	0	No formal education	Nuclear	4	1	Married	3	0	0	0	1	0	0		Part time job		Business	Business	Full time job	Business	Business		1	0	1	0	0	0			0	0	0	0	0	0	Yes	1	1
Private	15	Nine	Adibasi/janajati	Adibasi/janajati		Buddhism	Non hindu		0	No formal education	8	Basic education(1-8)	Nuclear	6	2	Married	3	0	0	0	1	0	0		Full time job		others	others	Unemployed	Home maker	Home maker		0	1	0	0	0	0		50000	600000		0	50000	600000	100000	Yes	1	1
Private	14	Nine	Adibasi/janajati	Adibasi/janajati		Buddhism	Non hindu		0	No formal education	0	No formal education	Nuclear	4	2	Married	3	0	0	0	1	0	0		Part time job		others	others	Full time job	I dont know	Others		2	0	0	1	0	0		0	0	0	0	0	0	0	Yes	1	1
Private	15	Ten	Adibasi/janajati	Adibasi/janajati		Buddhism	Non hindu		2	Basic education(1-8)	1	Basic education(1-8)	Nuclear	4	2	Married	3	0	0	0	1	0	0		Full time job		2	Daily wages	Unemployed	Home maker	Home maker		2	0	0	1	0	0		50000	600000	15000	180000	65000	780000	195000	Yes	0	0
Private	15	Nine	Adibasi/janajati	Adibasi/janajati		Hinduism	Hindu		10	Secondary(9-12)	11	Secondary(9-12)	Nuclear	3	1	Married	3	0	0	0	1	0	0		Full time job		Business	Business	Part time job	Government job	Government job		2	0	0	1	0	0		40000	480000	18000	216000	58000	696000	232000	Yes	1	1
Private	15	Ten	Adibasi/janajati	Adibasi/janajati		Buddhism	Non hindu		3	Basic education(1-8)	10	Secondary(9-12)	Joint	5	2	Married	3	0	0	0	1	0	0		Full time job		Business	Business	Part time job	Home maker	Home maker		2	0	0	1	0	0		40000	480000	10000	120000	50000	600000	120000	Yes	0	1
Private	15	Ten	Adibasi/janajati	Adibasi/janajati		Buddhism	Non hindu		1	Basic education(1-8)	2	Basic education(1-8)	Nuclear	4	2	Married	3	0	0	0	1	0	0		Full time job		Foreign employment	Foreign employment	Full time job	Daily wages	Daily wages		2	0	0	1	0	0		40000	480000	25000	300000	65000	780000	195000	Yes	0	1
Private	15	Nine	Newar	Adibasi/janajati		Hinduism	Hindu		7	Basic education(1-8)	0	No formal education	Nuclear	4	2	Married	3	0	0	0	1	0	0		Full time job		Private job	Private job	Unemployed	Home maker	Home maker		0	1	0	0	0	0		0	0		0	0	0	0	Yes	1	1
Government	15	Ten	Adibasi/janajati	Adibasi/janajati		Others	Non hindu	Kirati	7	Basic education(1-8)	10	Secondary(9-12)	Nuclear	4	2	Married	1 3	0	1	0	1	0	0		Full time job		2	Daily wages	Unemployed	Home maker	Home maker		0	1	0	0	0	0		30000	360000		0	30000	360000	90000	Yes	0	1
Government	15	Ten	Adibasi/janajati	Adibasi/janajati		Buddhism	Non hindu		0	No formal education	0	No formal education	Nuclear	4	2	Married	1 3	0	1	0	1	0	0		Full time job		Private job	Private job	Full time job	Private job	Private job		2	0	0	1	0	0		15000	180000	10000	120000	25000	300000	75000	No	0	0
Government	15	Nine	Adibasi/janajati	Adibasi/janajati		Others	Non hindu	Kirat	7	Basic education(1-8)	9	Secondary(9-12)	Nuclear	7	4	Seperated	3	0	0	0	1	0	0		Unemployed		others	others	Full time job	Daily wages	Daily wages		1	0	1	0	0	0			0	30000	360000	30000	360000	51428.6	No	0	0
Government	15	Nine	Adibasi/janajati	Adibasi/janajati		Buddhism	Non hindu		11	Secondary(9-12)	8	Basic education(1-8)	Nuclear	6	4	Married	1 3	0	1	0	1	0	0		Unemployed		Home maker	Home maker	Unemployed	Home maker	Home maker		4	0	0	0	0	1	Dd		0		0	50000	600000	100000	No	0	0
Government	15	Ten	Brahmin/Chettri	Brahmin/Chettri		Hinduism	Hindu		5	Basic education(1-8)	7	Basic education(1-8)	Nuclear	5	2	Widow	3	0	0	0	1	0	0		Unemployed		Home maker	Home maker	Full time job	Agriculture	Agriculture		1	0	1	0	0	0			0	10000	120000	10000	120000	24000	No	0	0
Government	15	Ten	Brahmin/Chettri	Brahmin/Chettri		Hinduism	Hindu		4	Basic education(1-8)	8	Basic education(1-8)	Nuclear	4	2	Seperated	1 2 3	0	1	1	1	0	0		Full time job		Foreign employment	Foreign employment	Full time job	Daily wages	Daily wages		1	0	1	0	0	0			0	15000	180000	15000	180000	45000	No	0	0
Government	15	Nine	Adibasi/janajati	Adibasi/janajati		Others	Non hindu	Kirat	5	Basic education(1-8)	0	No formal education	Nuclear	7	5	Married	1 3	0	1	0	1	0	0		Full time job		Daily wages	Daily wages	Unemployed	Home maker	Home maker		0	1	0	0	0	0		25000	300000		0	25000	300000	42857.1	No	0	0
Government	14	Nine	Adibasi/janajati	Adibasi/janajati		Hinduism	Hindu		7	Basic education(1-8)	4	Basic education(1-8)	Nuclear	4	2	Married	3	0	0	0	1	0	0		Unemployed		Home maker	Home maker	Full time job	Business	Business		1	0	1	0	0	0			0	60000	720000	60000	720000	180000	No	0	0
Government	15	Nine	Adibasi/janajati	Adibasi/janajati		Buddhism	Non hindu		6	Basic education(1-8)	0	No formal education	Nuclear	3	1	Married	1 0 3	1	1	0	1	0	0		Full time job		2	Daily wages	Unemployed	Home maker	Home maker		0	1	0	0	0	0		20000	240000		0	20000	240000	80000	No	0	0
Government	15	Nine	Adibasi/janajati	Adibasi/janajati		Buddhism	Non hindu		4	Basic education(1-8)	6	Basic education(1-8)	Nuclear	8	6	Married	3	0	0	0	1	0	0		Full time job		Foreign employment	Foreign employment	Unemployed	Home maker	Home maker		0	1	0	0	0	0		45000	540000		0	45000	540000	67500	Yes	0	0
Government	15	Nine	Adibasi/janajati	Adibasi/janajati		Christianity	Non hindu		0	No formal education	10	Secondary(9-12)	Nuclear	3	2	Seperated	3	0	0	0	1	0	0		Unemployed			others	Full time job	Private job	Private job		1	0	1	0	0	0			0	80000	960000	80000	960000	320000	Yes	1	1
Government	14	Nine	Brahmin/Chettri	Brahmin/Chettri		Hinduism	Hindu		10	Secondary(9-12)	10	Secondary(9-12)	Joint	6	2	Married	3	0	0	0	1	0	0		Full time job	Driver	9	others	Part time job	Business	Business		2	0	0	1	0	0		40000	480000	10000	120000	50000	600000	100000	No	0	0
Government	14	Nine	Adibasi/janajati	Adibasi/janajati		Hinduism	Hindu		7	Basic education(1-8)	2	Basic education(1-8)	Nuclear	4	2	Married	3	0	0	0	1	0	0		Full time job		Daily wages	Daily wages	Part time job	Daily wages	Daily wages		2	0	0	1	0	0		40000	480000	8000	96000	48000	576000	144000	Yes	1	1
Government	15	Nine	Adibasi/janajati	Adibasi/janajati		Christianity	Non hindu		2	Basic education(1-8)	10	Secondary(9-12)	Nuclear	4	2	Married	3 1	0	1	0	1	0	0		Full time job		Business	Business	Full time job	Business	Business		2	0	0	1	0	0		50000	600000	20000	240000	70000	840000	210000	No	0	0
Government	14	Nine	others	Dalit and others	Sanyasi	Hinduism	Hindu		4	Basic education(1-8)	8	Basic education(1-8)	Nuclear	6	4	Married	3	0	0	0	1	0	0		Full time job	Plumber	9	others	Part time job	Agriculture	Agriculture		2 4	0	0	1	0	1	Didi		0		0	80000	960000	160000	Yes	1	1
Government	15	Nine	Brahmin/Chettri	Brahmin/Chettri		Hinduism	Hindu		5	Basic education(1-8)	12	Secondary(9-12)	Nuclear	4	2	Married	1	0	1	0	0	0	0		Full time job		Government job	Government job	Full time job	Agriculture	Agriculture		2	0	0	1	0	0		60000	720000	40000	480000	100000	1200000	300000	Yes	1	1
Government	14	Nine	Brahmin/Chettri	Brahmin/Chettri		Hinduism	Hindu		8	Basic education(1-8)	12	Secondary(9-12)	Nuclear	4	2	Married	3	0	0	0	1	0	0		Full time job		Foreign employment	Foreign employment	Full time job	Agriculture	Agriculture		2	0	0	1	0	0		150000	1800000	10000	120000	160000	1920000	480000	Yes	1	1
Government	15	Nine	Brahmin/Chettri	Brahmin/Chettri		Hinduism	Hindu		0	No formal education	0	No formal education	Joint	7	1	Seperated	3	0	0	0	1	0	0		Unemployed			others	Full time job	Foreign Employment	Foreign Employment		1	0	1	0	0	0			0	50000	600000	50000	600000	85714.3	Yes	1	1
Government	15	Nine	Terai/Madhesi	Dalit and others		Hinduism	Hindu		2	Basic education(1-8)	6	Basic education(1-8)	Nuclear	5	3	Married	3	0	0	0	1	0	0		Full time job		Daily wages	Daily wages	Full time job	Building construction	Daily wages		2	0	0	1	0	0		30000	360000	25000	300000	55000	660000	132000	No	0	0
Private	15	Nine	Adibasi/janajati	Adibasi/janajati		Hinduism	Hindu		0	No formal education	6	Basic education(1-8)	Nuclear	4	2	Married	3	0	0	0	1	0	0		Full time job		Agriculture	Agriculture	Full time job	Agriculture	Agriculture		4 2	0	0	1	0	1	Dai		0		0	40000	480000	120000	Yes	1	1
Government	15	Nine	Adibasi/janajati	Adibasi/janajati		Hinduism	Hindu		3	Basic education(1-8)	5	Basic education(1-8)	Nuclear	6	2	Married	3	0	0	0	1	0	0		Full time job		Daily wages	Daily wages	Part time job	Agriculture	Agriculture		2 4	0	0	1	0	1	Dai		0		0	67000	804000	134000	Yes	1	1
Government	15	Nine	Brahmin/Chettri	Brahmin/Chettri		Hinduism	Hindu		4	Basic education(1-8)	6	Basic education(1-8)	Nuclear	6	4	Married	2	0	0	1	0	0	0		Full time job		Agriculture	Agriculture	Full time job	Agriculture	Agriculture		2	0	0	1	0	0		50000	600000	50000	600000	100000	1200000	200000	Yes	1	1
Government	15	Nine	Terai/Madhesi	Dalit and others		Hinduism	Hindu		10	Secondary(9-12)	12	Secondary(9-12)	Nuclear	6	4	Married	3	0	0	0	1	0	0		Full time job		Government job	Government job	Part time job	Business	Business		2	0	0	1	0	0		30000	360000	15000	180000	45000	540000	90000	Yes	1	1
Government	14	Nine	Adibasi/janajati	Adibasi/janajati		Buddhism	Non hindu		0	No formal education	0	No formal education	Nuclear	6	3	Married	3	0	0	0	1	0	0		Full time job		Daily wages	Daily wages	Full time job	Daily wages	Daily wages		4 2	0	0	1	0	1	Dai, vauju		0		0	70000	840000	140000	Yes	1	1
Private	15	Nine	Adibasi/janajati	Adibasi/janajati		Buddhism	Non hindu		5	Basic education(1-8)	5	Basic education(1-8)	Nuclear	5	3	Married	3	0	0	0	1	0	0		Full time job		Agriculture	Agriculture	Unemployed	Home maker	Home maker		0	1	0	0	0	0		75000	900000		0	75000	900000	180000	Yes	1	1
Government	15	Nine	Terai/Madhesi	Dalit and others		Hinduism	Hindu		0	No formal education	5	Basic education(1-8)	Nuclear	5	3	Married	3	0	0	0	1	0	0		Full time job		Business	Business	Unemployed	Home maker	Home maker		0	1	0	0	0	0		120000	1440000		0	120000	1440000	288000	Yes	1	1
Government	15	Nine	Adibasi/janajati	Adibasi/janajati		Hinduism	Hindu		9	Secondary(9-12)	4	Basic education(1-8)	Nuclear	5	2	Married	3	0	0	0	1	0	0		Full time job		Foreign employment	Foreign employment	Full time job	Foreign Employment	Foreign Employment		2	0	0	1	0	0		50000	600000	60000	720000	110000	1320000	264000	Yes	1	1
Government	14	Nine	Terai/Madhesi	Dalit and others		Hinduism	Hindu		8	Basic education(1-8)	4	Basic education(1-8)	Nuclear	5	3	Married	3	0	0	0	1	0	0		Full time job		Business	Business	Unemployed	Home maker	Home maker		0	1	0	0	0	0		40000	480000		0	40000	480000	96000	Yes	1	1
Government	15	Nine	Adibasi/janajati	Adibasi/janajati		Buddhism	Non hindu		1	Basic education(1-8)	8	Basic education(1-8)	Nuclear	4	2	Married	1	0	1	0	0	0	0		Part time job		Agriculture	Agriculture	Full time job	Home maker	Home maker		2	0	0	1	0	0		30000	360000	20000	240000	50000	600000	150000	Yes	1	1
Government	15	Nine	Adibasi/janajati	Adibasi/janajati		Buddhism	Non hindu		0	No formal education	0	No formal education	Nuclear	4	2	Married	3	0	0	0	1	0	0		Full time job		Foreign employment	Foreign employment	Part time job	Home maker	Home maker		0	1	0	0	0	0		250000	3000000		0	250000	3000000	750000	Yes	1	1
Government	15	Nine	Brahmin/Chettri	Brahmin/Chettri		Hinduism	Hindu		2	Basic education(1-8)	9	Secondary(9-12)	Nuclear	5	3	Married	1	0	1	0	0	0	0		Full time job		Business	Business	Full time job	Business	Business		2	0	0	1	0	0		30000	360000	30000	360000	60000	720000	144000	No	0	0
Government	15	Nine	Terai/Madhesi	Dalit and others		Christianity	Non hindu		0	No formal education	5	Basic education(1-8)	Nuclear	6	4	Married	3	0	0	0	1	0	0		Full time job		Business	Business	Full time job	Business	Business		2	0	0	1	0	0		60000	720000	20000	240000	80000	960000	160000	No	0	0
Government	14	Nine	Newar	Adibasi/janajati		Hinduism	Hindu		3	Basic education(1-8)	2	Basic education(1-8)	Nuclear	4	2	Married	4	0	0	0	0	1	0		Full time job		Private job	Private job	Unemployed	Home maker	Home maker		0	1	0	0	0	0		30000	360000		0	35000	420000	105000	No	0	0
Government	15	Nine	Terai/Madhesi	Dalit and others		Hinduism	Hindu		2	Basic education(1-8)	9	Secondary(9-12)	Nuclear	5	3	Married	3	0	0	0	1	0	0		Full time job		Daily wages	Daily wages	Full time job	Daily wages	Daily wages		2	0	0	1	0	0		40000	480000	30000	360000	70000	840000	168000	No	0	0
Government	15	Nine	Newar	Adibasi/janajati		Hinduism	Hindu		5	Basic education(1-8)	10	Secondary(9-12)	Nuclear	6	4	Married	1	0	1	0	0	0	0		Part time job		Agriculture	Agriculture	Unemployed	Home maker	Home maker		4	0	0	0	0	1	Brother and sister		0		0	50000	600000	100000	No	0	0
Government	15	Nine	Newar	Adibasi/janajati		Hinduism	Hindu		4	Basic education(1-8)	9	Secondary(9-12)	Nuclear	4	2	Married	3	0	0	0	1	0	0		Full time job		2	Daily wages	Full time job	Daily wages	Daily wages		2	0	0	1	0	0		30000	360000	25000	300000	55000	660000	165000	No	0	0
Government	15	Nine	Adibasi/janajati	Adibasi/janajati		Buddhism	Non hindu		4	Basic education(1-8)	1	Basic education(1-8)	Nuclear	4	2	Married	4	0	0	0	0	1	0		Full time job		Agriculture	Agriculture	Unemployed	Home maker	Home maker		0	1	0	0	0	0		30000	360000		0	30000	360000	90000	No	0	0
Government	14	Nine	Brahmin/Chettri	Brahmin/Chettri		Hinduism	Hindu		16	Higher Secondary and above	16	Higher Secondary and above	Nuclear	5	3	Married	1	0	1	0	0	0	0		Full time job		Government job	Government job	Full time job	Government job	Government job		2	0	0	1	0	0		50000	600000	40000	480000	90000	1080000	216000	No	0	0
Government	15	Nine	Dalit	Terai/Madhesi		Hinduism	Hindu		6	Basic education(1-8)	8	Basic education(1-8)	Joint	6	4	Married	3	0	0	0	1	0	0		Full time job		Foreign employment	Foreign employment	Unemployed	Home maker	Home maker		0	1	0	0	0	0		120000	1440000		0	120000	1440000	240000	No	0	0
Government	15	Nine	Adibasi/janajati	Adibasi/janajati		Hinduism	Hindu		10	Secondary(9-12)	12	Secondary(9-12)	Nuclear	6	4	Married	1	0	1	0	0	0	0		Full time job		Government job	Government job	Part time job	Daily wages	Daily wages		4 2	0	0	1	0	1	Brother and sister		0		0	80000	960000	160000	No	0	0
Government	15	Nine	Brahmin/Chettri	Brahmin/Chettri		Hinduism	Hindu		8	Basic education(1-8)	10	Secondary(9-12)	Nuclear	4	2	Married	1	0	1	0	0	0	0		Full time job		Daily wages	Daily wages	Full time job	Daily wages	Daily wages		2	0	0	1	0	0		40000	480000	25000	300000	65000	780000	195000	No	0	0
Government	15	Nine	Terai/Madhesi	Dalit and others		Hinduism	Hindu		5	Basic education(1-8)	10	Secondary(9-12)	Nuclear	6	4	Married	1	0	1	0	0	0	0		Full time job		Business	Business	Full time job	Business	Business		2	0	0	1	0	0		20000	240000	15000	180000	35000	420000	70000	No	0	0
Government	14	Nine	Adibasi/janajati	Adibasi/janajati		Hinduism	Hindu		6	Basic education(1-8)	7	Basic education(1-8)	Nuclear	6	4	Married	2	0	0	1	0	0	0		Part time job		Agriculture	Agriculture	Unemployed	Agriculture	Agriculture		4	0	0	0	0	1	Brother and sister		0		0	48000	576000	96000	No	0	0
Government	14	Nine	Terai/Madhesi	Dalit and others		Hinduism	Hindu		0	No formal education	5	Basic education(1-8)	Nuclear	9	6	Married	3	0	0	0	1	0	0		Part time job		2	Daily wages	Part time job	Daily wages	Daily wages		2	0	0	1	0	0		40000	480000	10000	120000	50000	600000	66666.7	No	0	0
Government	14	Nine	Adibasi/janajati	Adibasi/janajati		Hinduism	Hindu		5	Basic education(1-8)	10	Secondary(9-12)	Nuclear	5	3	Widow	3	0	0	0	1	0	0		Unemployed			others	Full time job	Building construction	Daily wages		1	0	1	0	0	0			0	20000	240000	20000	240000	48000	No	0	0
Government	15	Nine	Newar	Adibasi/janajati		Hinduism	Hindu		12	Secondary(9-12)	2	Basic education(1-8)	Nuclear	4	2	Married	3	0	0	0	1	0	0		Full time job		Daily wages	Daily wages	Part time job	Daily wages	Daily wages		2	0	0	1	0	0		70000	840000	10000	120000	70000	840000	210000	No	0	0
Government	15	Nine	Adibasi/janajati	Adibasi/janajati		Hinduism	Hindu		6	Basic education(1-8)	2	Basic education(1-8)	Nuclear	2	1	Widow	3	0	0	0	1	0	0		Unemployed			others	Full time job	Business	Business		1	0	1	0	0	0			0	9000	108000	9000	108000	54000	No	0	0
Government	15	Ten	Terai/Madhesi	Dalit and others		Christianity	Non hindu		0	No formal education	0	No formal education	Nuclear	7	4	Married	3	0	0	0	1	0	0		Full time job		Private job	Private job	Part time job	Daily wages	Daily wages		2	0	0	1	0	0		25000	300000	5000	60000	30000	360000	51428.6	No	0	0
Government	14	Nine	Newar	Adibasi/janajati		Hinduism	Hindu		4	Basic education(1-8)	1	Basic education(1-8)	Nuclear	4	3	Married	1 3	0	1	0	1	0	0		Full time job		Daily wages	Daily wages	Unemployed	Home maker	Home maker		0	1	0	0	0	0		30000	360000		0	30000	360000	90000	Yes	0	0
Government	15	Ten	Newar	Adibasi/janajati		Hinduism	Hindu		1	Basic education(1-8)	0	No formal education	Nuclear	5	2	Married	1 3	0	1	0	1	0	0		Full time job		Agriculture	Agriculture	Unemployed	Home maker	Home maker		0	1	0	0	0	0		25000	300000		0	25000	300000	60000	Yes	0	0
Government	14	Nine	Adibasi/janajati	Adibasi/janajati		Buddhism	Non hindu		5	Basic education(1-8)	9	Secondary(9-12)	Nuclear	6	4	Married	3	0	0	0	1	0	0		Full time job		Foreign employment	Foreign employment	Full time job	Foreign Employment	Foreign Employment		2	0	0	1	0	0		50000	600000	40000	480000	90000	1080000	180000	No	0	0
Government	15	Nine	Newar	Adibasi/janajati		Hinduism	Hindu		4	Basic education(1-8)	2	Basic education(1-8)	Nuclear	5	3	Married	1	0	1	0	0	0	0		Full time job		Daily wages	Daily wages	Unemployed	Home maker	Home maker		0	1	0	0	0	0		25000	300000		0	25000	300000	60000	No	0	0
Government	15	Ten	Newar	Adibasi/janajati		Hinduism	Hindu		1	Basic education(1-8)	8	Basic education(1-8)	Joint	6	3	Married	1 2 3	0	1	1	1	0	0		Full time job		Daily wages	Daily wages	Unemployed	Home maker	Home maker		0	1	0	0	0	0		60000	720000		0	60000	720000	120000	Yes	0	0
Government	15	Ten	Terai/Madhesi	Dalit and others		Christianity	Non hindu		0	No formal education	9	Secondary(9-12)	Nuclear	6	3	Married	1 3	0	1	0	1	0	0		Full time job		Private job	Private job	Unemployed	Home maker	Home maker		0	1	0	0	0	0		20000	240000		0	20000	240000	40000	Yes	0	0
Government	15	Ten	Adibasi/janajati	Adibasi/janajati		Buddhism	Non hindu		1	Basic education(1-8)	5	Basic education(1-8)	Nuclear	4	2	Married	3	0	0	0	1	0	0		Full time job		Agriculture	Agriculture	Full time job	Foreign Employment	Foreign Employment		2	0	0	1	0	0		15000	180000	70000	840000	85000	1020000	255000	Yes	0	0
Government	15	Nine	Adibasi/janajati	Adibasi/janajati		Buddhism	Non hindu		0	No formal education	2	Basic education(1-8)	Nuclear	10	8	Married	2 3	0	0	1	1	0	0		Full time job	Carpenter	9	others	Part time job	Agriculture	Agriculture		2	0	0	1	0	0		30000	360000	5000	60000	35000	420000	42000	No	0	0
Government	15	Ten	Adibasi/janajati	Adibasi/janajati		Hinduism	Hindu		0	No formal education	3	Basic education(1-8)	Nuclear	4	1	Married	2	0	0	1	0	0	0		Unemployed		2	Daily wages	Unemployed	Home maker	Home maker		0	1	0	0	0	0		10000	120000		0	10000	120000	30000	No	0	0
Government	15	Nine	Dalit	Terai/Madhesi		Hinduism	Hindu		10	Secondary(9-12)	10	Secondary(9-12)	Nuclear	5	2	Married	3	0	0	0	1	0	0		Full time job		Business	Business	Unemployed	Home maker	Home maker		2	0	0	1	0	0		40000	480000	11000	132000	51000	612000	122400	No	0	0
Government	15	Nine	Brahmin/Chettri	Brahmin/Chettri		Hinduism	Hindu		0	No formal education	10	Secondary(9-12)	Joint	7	4	Married	3	0	0	0	1	0	0		Full time job		Agriculture	Agriculture	Full time job	Agriculture	Agriculture		2	0	0	1	0	0		0	0	0	0	0	0	0	No	0	0
Government	14	Nine	Adibasi/janajati	Adibasi/janajati		Hinduism	Hindu		10	Secondary(9-12)	10	Secondary(9-12)	Nuclear	6	3	Married	4	0	0	0	0	1	0		Full time job		Agriculture	Agriculture	Unemployed	Home maker	Home maker		0	1	0	0	0	0		32000	384000		0	32000	384000	64000	No	0	0
Government	14	Nine	Brahmin/Chettri	Brahmin/Chettri		Hinduism	Hindu		8	Basic education(1-8)	10	Secondary(9-12)	Nuclear	5	2	Married	3	0	0	0	1	0	0		Full time job		Business	Business	Unemployed	Home maker	Home maker		0	1	0	0	0	0		25000	300000		0	25000	300000	60000	No	0	0
Government	14	Nine	Adibasi/janajati	Adibasi/janajati		Christianity	Non hindu		0	No formal education	3	Basic education(1-8)	Joint	6	1	Married	3	0	0	0	1	0	0		Part time job		Business	Business	Part time job	Home maker	Home maker		2	0	0	1	0	0		18000	216000	12000	144000	30000	360000	60000	No	0	0
Government	14	Nine	Adibasi/janajati	Adibasi/janajati		Hinduism	Hindu		5	Basic education(1-8)	10	Secondary(9-12)	Nuclear	4	1	Married	3	0	0	0	1	0	0		Full time job		Agriculture	Agriculture	Full time job	Agriculture	Agriculture		2	0	0	1	0	0		0	0	0	0	0	0	0	No	0	0
Government	14	Nine	Adibasi/janajati	Adibasi/janajati		Christianity	Non hindu		10	Secondary(9-12)	3	Basic education(1-8)	Joint	5	1	Married	3	0	0	0	1	0	0		Part time job		Daily wages	Daily wages	Part time job	Agriculture	Agriculture		2	0	0	1	0	0		18000	216000	5000	60000	23000	276000	55200	No	0	0
Government	15	Ten	Adibasi/janajati	Adibasi/janajati		Hinduism	Hindu		1	Basic education(1-8)	5	Basic education(1-8)	Nuclear	5	2	Married	3	0	0	0	1	0	0		Full time job		Agriculture	Agriculture	Full time job	Agriculture	Agriculture		2	0	0	1	0	0		15000	180000	10000	120000	25000	300000	60000	Yes	1	1
Government	15	Ten	Newar	Adibasi/janajati		Hinduism	Hindu		2	Basic education(1-8)	3	Basic education(1-8)	Nuclear	4	1	Married	3	0	0	0	1	0	0		Full time job		Private job	Private job	Full time job	Private job	Private job		2	0	0	1	0	0		15000	180000	10000	120000	25000	300000	75000	Yes	1	0
Government	14	Nine	Brahmin/Chettri	Brahmin/Chettri		Hinduism	Hindu		5	Basic education(1-8)	10	Secondary(9-12)	Nuclear	4	1	Married	3	0	0	0	1	0	0		Full time job		Agriculture	Agriculture	Full time job	Agriculture	Agriculture		2	0	0	1	0	0		18000	216000	12000	144000	30000	360000	90000	No	0	0
Government	14	Nine	Brahmin/Chettri	Brahmin/Chettri		Hinduism	Hindu		0	No formal education	8	Basic education(1-8)	Joint	9	3	Married	3	0	0	0	1	0	0		Full time job		Agriculture	Agriculture	Unemployed	Home maker	Home maker		0	1	0	0	0	0		20000	240000		0	20000	240000	26666.7	No	0	0
Government	15	Ten	Adibasi/janajati	Adibasi/janajati		Hinduism	Hindu		1	Basic education(1-8)	5	Basic education(1-8)	Nuclear	5	2	Married	3	0	0	0	1	0	0		Full time job		others	others	Part time job	Agriculture	Agriculture		2	0	0	1	0	0		0	0	0	0	0	0	0	Yes	1	0
Government	14	Ten	Adibasi/janajati	Adibasi/janajati		Hinduism	Hindu		0	No formal education	0	No formal education	Joint	7	3	Married	4	0	0	0	0	1	0		Full time job		Agriculture	Agriculture	Full time job	Agriculture	Agriculture		2	0	0	1	0	0		20000	240000	15000	180000	35000	420000	60000	No	0	0
Government	14	Nine	Brahmin/Chettri	Brahmin/Chettri		Hinduism	Hindu		10	Secondary(9-12)	12	Secondary(9-12)	Joint	10	4	Married	1 3	0	1	0	1	0	0		Full time job		Government job	Government job	Part time job	Private job	Private job		0	1	0	0	0	0		50000	600000		0	50000	600000	60000	No	0	0
Government	14	Nine	Dalit	Terai/Madhesi		Hinduism	Hindu		16	Higher Secondary and above	16	Higher Secondary and above	Joint	6	2	Married	3	0	0	0	1	0	0		Full time job		others	others	Part time job	Business	Business		2	0	0	1	0	0		0	0	0	0	0	0	0	No	0	0
Government	15	Ten	Brahmin/Chettri	Brahmin/Chettri		Hinduism	Hindu		8	Basic education(1-8)	10	Secondary(9-12)	Nuclear	5	3	Married	3	0	0	0	1	0	0		Full time job		Business	Business	Unemployed	Home maker	Home maker		0	1	0	0	0	0		0	0		0	0	0	0	No	0	0
Government	15	Nine	Brahmin/Chettri	Brahmin/Chettri		Hinduism	Hindu		0	No formal education	0	No formal education	Joint	10	7	Widow	3	0	0	0	1	0	0		Unemployed		others	others	Full time job	Daily wages	Daily wages		1	0	1	0	0	0			0	3000	36000	3000	36000	3600	No	0	0
Government	15	Ten	Dalit	Terai/Madhesi		Hinduism	Hindu		3	Basic education(1-8)	6	Basic education(1-8)	Nuclear	8	6	Married	3	0	0	0	1	0	0		Full time job		Private job	Private job	Unemployed	Home maker	Home maker		0	1	0	0	0	0		0	0		0	0	0	0	No	0	0
Government	15	Ten	Brahmin/Chettri	Brahmin/Chettri		Hinduism	Hindu		12	Secondary(9-12)	8	Basic education(1-8)	Nuclear	4	2	Married	3	0	0	0	1	0	0		Full time job		Foreign employment	Foreign employment	Unemployed	Home maker	Home maker		0	1	0	0	0	0		0	0		0	0	0	0	No	0	0
Government	15	Nine	Brahmin/Chettri	Brahmin/Chettri		Hinduism	Hindu		0	No formal education	10	Secondary(9-12)	Joint	7	5	Married	1 3	0	1	0	1	0	0		Full time job		Business	Business	Unemployed	Home maker	Home maker		0	1	0	0	0	0		45000	540000		0	45000	540000	77142.9	No	0	0
Government	15	Ten	Brahmin/Chettri	Brahmin/Chettri		Hinduism	Hindu		8	Basic education(1-8)	10	Secondary(9-12)	Nuclear	5	3	Married	3	0	0	0	1	0	0		Full time job		others	others	Unemployed	Home maker	Home maker		0	1	0	0	0	0		0	0		0	0	0	0	No	0	0
Government	15	Ten	Brahmin/Chettri	Brahmin/Chettri		Hinduism	Hindu		8	Basic education(1-8)	8	Basic education(1-8)	Nuclear	3	2	Widow	3	0	0	0	1	0	0		Unemployed		others	others	Full time job	I dont know	Others		1	0	1	0	0	0			0	15000	180000	15000	180000	60000	No	0	0
Government	15	Ten	Brahmin/Chettri	Brahmin/Chettri		Hinduism	Hindu		8	Basic education(1-8)	12	Secondary(9-12)	Nuclear	6	2	Married	3	0	0	0	1	0	0		Full time job		Private job	Private job	Full time job	Government job	Government job		2	0	0	1	0	0		0	0	0	0	0	0	0	No	0	0
Government	15	Ten	Adibasi/janajati	Adibasi/janajati		Buddhism	Non hindu		7	Basic education(1-8)	10	Secondary(9-12)	Joint	6	3	Married	3	0	0	0	1	0	0		Full time job		Daily wages	Daily wages	Unemployed	Home maker	Home maker		0	1	0	0	0	0		0	0		0	0	0	0	No	0	0
Government	14	Nine	Brahmin/Chettri	Brahmin/Chettri		Hinduism	Hindu		10	Secondary(9-12)	10	Secondary(9-12)	Joint	6	4	Married	1	0	1	0	0	0	0		Full time job		Business	Business	Full time job	Business	Business		2	0	0	1	0	0		10000	120000	15000	180000	25000	300000	50000	Yes	0	0
Government	15	Nine	Brahmin/Chettri	Brahmin/Chettri		Hinduism	Hindu		5	Basic education(1-8)	10	Secondary(9-12)	Nuclear	5	3	Married	3	0	0	0	1	0	0		Full time job		Business	Business	Full time job	Business	Business		2	0	0	1	0	0		30000	360000	10000	120000	40000	480000	96000	No	0	0
Government	14	Nine	Adibasi/janajati	Adibasi/janajati		Hinduism	Hindu		2	Basic education(1-8)	5	Basic education(1-8)	Nuclear	7	2	Married	3	0	0	0	1	0	0		Full time job		Government job	Government job	Part time job	Home maker	Home maker		2	0	0	1	0	0		21000	252000	16000	192000	37000	444000	63428.6	Yes	0	0
Government	15	Ten	Terai/Madhesi	Dalit and others		Hinduism	Hindu		9	Secondary(9-12)	8	Basic education(1-8)	Joint	5	2	Married	3	0	0	0	1	0	0		Full time job		Daily wages	Daily wages	Full time job	Agriculture	Agriculture		0	1	0	0	0	0		0	0		0	0	0	0	No	0	0
Government	15	Nine	Brahmin/Chettri	Brahmin/Chettri		Hinduism	Hindu		12	Secondary(9-12)	12	Secondary(9-12)	Nuclear	4	1	Seperated	3	0	0	0	1	0	0		Full time job		Government job	Government job	Full time job	Government job	Government job		2	0	0	1	0	0		80000	960000	50000	600000	130000	1560000	390000	No	0	0
Government	15	Nine	Adibasi/janajati	Adibasi/janajati		Buddhism	Non hindu		0	No formal education	3	Basic education(1-8)	Nuclear	4	2	Married	3	0	0	0	1	0	0		Full time job		Foreign employment	Foreign employment	Unemployed	Home maker	Home maker		0	1	0	0	0	0		40000	480000		0	40000	480000	120000	Yes	0	1
Government	15	Ten	Adibasi/janajati	Adibasi/janajati		Hinduism	Hindu		0	No formal education	9	Secondary(9-12)	Joint	7	5	Seperated	3	0	0	0	1	0	0		Full time job		Private job	Private job	Unemployed	I dont know	Others		0	1	0	0	0	0		29000	348000		0	29000	348000	49714.3	Yes	1	0
Government	15	Ten	Adibasi/janajati	Adibasi/janajati		Buddhism	Non hindu		0	No formal education	5	Basic education(1-8)	Nuclear	5	3	Married	3	0	0	0	1	0	0		Full time job		Foreign employment	Foreign employment	Full time job	Business	Business		2	0	0	1	0	0		0	0	0	0	0	0	0	Yes	0	0
Government	15	Nine	Terai/Madhesi	Dalit and others		Hinduism	Hindu		0	No formal education	0	No formal education	Nuclear	5	3	Married	3	0	0	0	1	0	0		Full time job		Private job	Private job	Unemployed	Home maker	Home maker		0	1	0	0	0	0		0	0		0	0	0	0	Yes	0	0
Government	15	Ten	Adibasi/janajati	Adibasi/janajati		Hinduism	Hindu		4	Basic education(1-8)	10	Secondary(9-12)	Nuclear	7	5	Married	3	0	0	0	1	0	0		Part time job	Tracking guide	9	others	Unemployed	Home maker	Home maker		0	1	0	0	0	0		100000	1200000		0	100000	1200000	171429	Yes	0	0
Government	15	Ten	Adibasi/janajati	Adibasi/janajati		Buddhism	Non hindu		5	Basic education(1-8)	7	Basic education(1-8)	Joint	7	2	Married	3	0	0	0	1	0	0		Full time job		Government job	Government job	Unemployed	Home maker	Home maker		0	1	0	0	0	0		29000	348000		0	29000	348000	49714.3	Yes	1	0
Government	14	Nine	Adibasi/janajati	Adibasi/janajati		Buddhism	Non hindu		0	No formal education	0	No formal education	Nuclear	5	3	Married	3	0	0	0	1	0	0		Full time job		Agriculture	Agriculture	Unemployed	Home maker	Home maker		0	1	0	0	0	0		0	0		0	0	0	0	Yes	0	0
Government	14	Nine	Adibasi/janajati	Adibasi/janajati		Buddhism	Non hindu		0	No formal education	10	Secondary(9-12)	Nuclear	5	3	Married	3	0	0	0	1	0	0		Part time job		2	Daily wages	Full time job	Business	Business		2	0	0	1	0	0		0	0	0	0	0	0	0	Yes	1	1
Government	15	Ten	Brahmin/Chettri	Brahmin/Chettri		Hinduism	Hindu		2	Basic education(1-8)	9	Secondary(9-12)	Joint	7	4	Married	3	0	0	0	1	0	0		Full time job	Driving	9	others	Unemployed	Home maker	Home maker		0	1	0	0	0	0		30000	360000		0	30000	360000	51428.6	Yes	1	0
Government	14	Nine	Brahmin/Chettri	Brahmin/Chettri		Hinduism	Hindu		0	No formal education	0	No formal education	Nuclear	5	3	Married	3	0	0	0	1	0	0		Full time job		Agriculture	Agriculture	Unemployed	Home maker	Home maker		0	1	0	0	0	0		30000	360000		0	30000	360000	72000	Yes	1	1
Private	14	Nine	Adibasi/janajati	Adibasi/janajati		Hinduism	Hindu		10	Secondary(9-12)	7	Basic education(1-8)	Nuclear	5	3	Married	3	0	0	0	1	0	0		Full time job		Private job	Private job	Unemployed	Home maker	Home maker		0	1	0	0	0	0		40000	480000		0	40000	480000	96000	No	0	0
Private	14	Nine	Brahmin/Chettri	Brahmin/Chettri		Hinduism	Hindu		8	Basic education(1-8)	5	Basic education(1-8)	Nuclear	4	2	Married	3	0	0	0	1	0	0		Full time job		others	others	Unemployed	Home maker	Home maker		0	1	0	0	0	0		30000	360000		0	30000	360000	90000	No	0	0
Private	15	Nine	Adibasi/janajati	Adibasi/janajati		Hinduism	Hindu		8	Basic education(1-8)	8	Basic education(1-8)	Nuclear	5	3	Married	3	0	0	0	1	0	0		Full time job		Foreign employment	Foreign employment	Part time job	Home maker	Home maker		0	1	0	0	0	0		35000	420000		0	35000	420000	84000	No	0	0
Private	15	Ten	Brahmin/Chettri	Brahmin/Chettri		Hinduism	Hindu		10	Secondary(9-12)	12	Secondary(9-12)	Nuclear	4	2	Married	3	0	0	0	1	0	0		Full time job		Government job	Government job	Unemployed	Home maker	Home maker		0	1	0	0	0	0		40000	480000		0	40000	480000	120000	No	0	0
Private	14	Nine	Brahmin/Chettri	Brahmin/Chettri		Hinduism	Hindu		12	Secondary(9-12)	12	Secondary(9-12)	Nuclear	3	1	Married	3	0	0	0	1	0	0		Full time job		Private job	Private job	Full time job	Private job	Private job		2	0	0	1	0	0		60000	720000	25000	300000	85000	1020000	340000	Yes	0	0
Private	15	Ten	Brahmin/Chettri	Brahmin/Chettri		Hinduism	Hindu		12	Secondary(9-12)	12	Secondary(9-12)	Nuclear	4	2	Married	3	0	0	0	1	0	0		Full time job		others	others	Full time job	Foreign Employment	Foreign Employment		2	0	0	1	0	0		26500	318000	60000	720000	93500	1122000	280500	No	0	0
Private	15	Nine	Brahmin/Chettri	Brahmin/Chettri		Hinduism	Hindu		9	Secondary(9-12)	12	Secondary(9-12)	Nuclear	6	2	Married	3	0	0	0	1	0	0		Full time job		Government job	Government job	Full time job	Government job	Government job		2	0	0	1	0	0		5000	60000	10000	120000	15000	180000	30000	No	0	0
Private	15	Nine	Adibasi/janajati	Adibasi/janajati		Buddhism	Non hindu		10	Secondary(9-12)	0	No formal education	Nuclear	3	1	Married	3	0	0	0	1	0	0		Full time job		Foreign employment	Foreign employment	Part time job	Home maker	Home maker		2	0	0	1	0	0		300000	3600000	13000	156000	313000	3756000	1252000	No	0	0
Private	14	Nine	Adibasi/janajati	Adibasi/janajati		Buddhism	Non hindu		8	Basic education(1-8)	9	Secondary(9-12)	Nuclear	4	2	Married	3	0	0	0	1	0	0		Full time job		Daily wages	Daily wages	Full time job	Business	Business		2	0	0	1	0	0		7000	84000	5000	60000	12000	144000	36000	No	0	0
Private	14	Nine	Brahmin/Chettri	Brahmin/Chettri		Hinduism	Hindu		8	Basic education(1-8)	10	Secondary(9-12)	Nuclear	6	3	Married	3	0	0	0	1	0	0		Full time job		Business	Business	Unemployed	Home maker	Home maker		0	1	0	0	0	0		70000	840000		0	70000	840000	140000	Yes	0	0
Private	14	Nine	Adibasi/janajati	Adibasi/janajati		Hinduism	Hindu		9	Secondary(9-12)	10	Secondary(9-12)	Joint	6	3	Married	3	0	0	0	1	0	0		Full time job		Foreign employment	Foreign employment	Unemployed	Home maker	Home maker		0	1	0	0	0	0		205000	2460000		0	205000	2460000	410000	No	0	0
Private	15	Ten	Brahmin/Chettri	Brahmin/Chettri		Hinduism	Hindu		10	Secondary(9-12)	12	Secondary(9-12)	Nuclear	4	2	Married	3	0	0	0	1	0	0		Full time job		Government job	Government job	Unemployed	Home maker	Home maker		0	1	0	0	0	0		40000	480000		0	40000	480000	120000	No	0	0
Private	15	Ten	Brahmin/Chettri	Brahmin/Chettri		Hinduism	Hindu		16	Higher Secondary and above	12	Secondary(9-12)	Nuclear	5	3	Married	3	0	0	0	1	0	0		Full time job		Government job	Government job	Full time job	Private job	Private job		2	0	0	1	0	0		50000	600000	25000	300000	75000	900000	180000	No	0	0
Private	15	Ten	Newar	Adibasi/janajati		Hinduism	Hindu		10	Secondary(9-12)	10	Secondary(9-12)	Nuclear	5	3	Married	3	0	0	0	1	0	0		Full time job	Contractors	9	others	Unemployed	Home maker	Home maker		0	1	0	0	0	0		30000	360000		0	30000	360000	72000	No	0	0
Private	14	Nine	Newar	Adibasi/janajati		Hinduism	Hindu		8	Basic education(1-8)	5	Basic education(1-8)	Nuclear	4	2	Married	3	0	0	0	1	0	0		Full time job		others	others	Unemployed	Home maker	Home maker		0	1	0	0	0	0		30000	360000		0	30000	360000	90000	No	0	0
Private	14	Nine	Brahmin/Chettri	Brahmin/Chettri		Hinduism	Hindu		18	Higher Secondary and above	18	Higher Secondary and above	Joint	6	1	Married	3	0	0	0	1	0	0		Full time job		Private job	Private job	Full time job	Private job	Private job		2	0	0	1	0	0		40000	480000	40000	480000	80000	960000	160000	No	0	0
Private	14	Nine	Newar	Adibasi/janajati		Hinduism	Hindu		16	Higher Secondary and above	16	Higher Secondary and above	Joint	5	1	Married	3	0	0	0	1	0	0		Full time job		Business	Business	Unemployed	Home maker	Home maker		0	1	0	0	0	0		200000	2400000		0	200000	2400000	480000	No	0	0
Private	14	Nine	Brahmin/Chettri	Brahmin/Chettri		Hinduism	Hindu		12	Secondary(9-12)	16	Higher Secondary and above	Joint	7	1	Married	3	0	0	0	1	0	0		Full time job		Private job	Private job	Full time job	Private job	Private job		2 4	0	0	1	0	1	Grandfather		0		0	1000000	12000000	1.71429e+06	No	0	0
Private	15	Nine	Brahmin/Chettri	Brahmin/Chettri		Hinduism	Hindu		12	Secondary(9-12)	18	Higher Secondary and above	Nuclear	4	2	Married	3	0	0	0	1	0	0		Full time job		Private job	Private job	Unemployed	Home maker	Home maker		0	1	0	0	0	0		80000	960000		0	80000	960000	240000	No	0	0
Private	14	Nine	Brahmin/Chettri	Brahmin/Chettri		Hinduism	Hindu		12	Secondary(9-12)	16	Higher Secondary and above	Nuclear	4	2	Married	3	0	0	0	1	0	0		Full time job		Government job	Government job	Full time job	Private job	Private job		2	0	0	1	0	0		60000	720000	30000	360000	90000	1080000	270000	No	0	0
Private	14	Nine	Brahmin/Chettri	Brahmin/Chettri		Hinduism	Hindu		16	Higher Secondary and above	16	Higher Secondary and above	Joint	8	1	Widow	3	0	0	0	1	0	0		Unemployed			others	Full time job	Business	Business		1	0	1	0	0	0			0	40000	480000	40000	480000	60000	No	0	0
Private	14	Nine	Brahmin/Chettri	Brahmin/Chettri		Hinduism	Hindu		16	Higher Secondary and above	16	Higher Secondary and above	Nuclear	4	2	Married	3	0	0	0	1	0	0		Full time job		Government job	Government job	Full time job	Business	Business		2	0	0	1	0	0		80000	960000	50000	600000	130000	1560000	390000	No	0	0
Private	14	Nine	Newar	Adibasi/janajati		Hinduism	Hindu		16	Higher Secondary and above	16	Higher Secondary and above	Joint	9	1	Married	3	0	0	0	1	0	0		Full time job		Business	Business	Full time job	Business	Business		2	0	0	1	0	0		300000	3600000	200000	2400000	500000	6000000	666667	No	0	0
Private	14	Nine	Adibasi/janajati	Adibasi/janajati		Christianity	Non hindu		12	Secondary(9-12)	16	Higher Secondary and above	Joint	6	2	Married	3	0	0	0	1	0	0		Full time job		Business	Business	Part time job	Others	Others	Fellowship	2	0	0	1	0	0		40000	480000	30000	360000	70000	840000	140000	No	0	0
Private	14	Nine	Brahmin/Chettri	Brahmin/Chettri		Hinduism	Hindu		12	Secondary(9-12)	16	Higher Secondary and above	Nuclear	4	2	Married	3	0	0	0	1	0	0		Full time job		Business	Business	Full time job	Business	Business		2	0	0	1	0	0		50000	600000	35000	420000	85000	1020000	255000	No	0	0
Private	15	Ten	Brahmin/Chettri	Brahmin/Chettri		Hinduism	Hindu		8	Basic education(1-8)	8	Basic education(1-8)	Nuclear	6	3	Married	3	0	0	0	1	0	0		Full time job		Agriculture	Agriculture	Full time job	Agriculture	Agriculture		2	0	0	1	0	0		30000	360000	15000	180000	45000	540000	90000	No	0	0
Private	14	Nine	Brahmin/Chettri	Brahmin/Chettri		Hinduism	Hindu		5	Basic education(1-8)	8	Basic education(1-8)	Nuclear	7	5	Married	1	0	1	0	0	0	0		Part time job		Daily wages	Daily wages	Unemployed	Home maker	Home maker		0	1	0	0	0	0		0	0		0	0	0	0	No	0	0
Private	15	Nine	Brahmin/Chettri	Brahmin/Chettri		Hinduism	Hindu		5	Basic education(1-8)	10	Secondary(9-12)	Joint	4	1	Married	3	0	0	0	1	0	0		Part time job		Daily wages	Daily wages	Full time job	I dont know	Others		2	0	0	1	0	0		30000	360000	20000	240000	50000	600000	150000	No	0	0
Private	15	Ten	Brahmin/Chettri	Brahmin/Chettri		Hinduism	Hindu		6	Basic education(1-8)	7	Basic education(1-8)	Nuclear	4	2	Seperated	3	0	0	0	1	0	0		Unemployed		others	others	Full time job	Agriculture	Agriculture		1	0	1	0	0	0			0	0	0	0	0	0	Yes	1	1
Private	15	Nine	Adibasi/janajati	Adibasi/janajati		Hinduism	Hindu		0	No formal education	5	Basic education(1-8)	Nuclear	6	3	Married	3	0	0	0	1	0	0		Full time job		others	others	Unemployed	Home maker	Home maker		0	1	0	0	0	0		50000	600000		0	0	0	0	Yes	1	0
Private	15	Nine	Brahmin/Chettri	Brahmin/Chettri		Hinduism	Hindu		10	Secondary(9-12)	10	Secondary(9-12)	Joint	4	0	Married	3	0	0	0	1	0	0		Full time job		Government job	Government job	Full time job	Government job	Government job		2	0	0	1	0	0		30000	360000	30000	360000	60000	720000	180000	No	0	0
Private	15	Ten	Brahmin/Chettri	Brahmin/Chettri		Hinduism	Hindu		9	Secondary(9-12)	10	Secondary(9-12)	Nuclear	5	2	Married	3	0	0	0	1	0	0		Full time job		Foreign employment	Foreign employment	Unemployed	Home maker	Home maker		0	1	0	0	0	0		0	0		0	0	0	0	No	0	0
Private	15	Nine	Adibasi/janajati	Adibasi/janajati		Buddhism	Non hindu		0	No formal education	0	No formal education	Nuclear	6	3	Married	3	0	0	0	1	0	0		Full time job		others	others	Full time job	I dont know	Others		2	0	0	1	0	0		0	0	0	0	0	0	0	No	0	0
Private	15	Ten	Brahmin/Chettri	Brahmin/Chettri		Hinduism	Hindu		6	Basic education(1-8)	7	Basic education(1-8)	Nuclear	4	1	Married	3	0	0	0	1	0	0		Full time job		Business	Business	Full time job	Private job	Private job		2	0	0	1	0	0		20000	240000	25000	300000	45000	540000	135000	Yes	1	1
Private	15	Ten	Adibasi/janajati	Adibasi/janajati		Christianity	Non hindu		0	No formal education	10	Secondary(9-12)	Nuclear	7	4	Married	4	0	0	0	0	1	0		Part time job		Daily wages	Daily wages	Part time job	Agriculture	Agriculture		2	0	0	1	0	0		0	0	0	0	0	0	0	No	0	0
Private	14	Ten	Brahmin/Chettri	Brahmin/Chettri		Hinduism	Hindu		8	Basic education(1-8)	10	Secondary(9-12)	Joint	4	0	Married	3	0	0	0	1	0	0		Full time job		Private job	Private job	Full time job	Private job	Private job		2	0	0	1	0	0		21000	252000	20000	240000	41000	492000	123000	Yes	0	0
Government	14	Nine	Newar	Adibasi/janajati		Hinduism	Hindu		18	Higher Secondary and above	15	Higher Secondary and above	Nuclear	3	0	Married	3	0	0	0	1	0	0		Full time job		Private job	Private job	Full time job	Government job	Government job		2	0	0	1	0	0		100000	1200000	50000	600000	150000	1800000	600000	No	0	0
Government	15	Ten	Adibasi/janajati	Adibasi/janajati		Hinduism	Hindu		0	No formal education	9	Secondary(9-12)	Nuclear	2	1	Seperated	3	0	0	0	1	0	0		Full time job		2	Daily wages	Unemployed		Others		0	1	0	0	0	0		20000	240000		0	20000	240000	120000	Yes	1	1
Government	15	Nine	Dalit	Terai/Madhesi		Hinduism	Hindu		2	Basic education(1-8)	7	Basic education(1-8)	Nuclear	5	3	Married	3	0	0	0	1	0	0		Full time job		Business	Business	Part time job	Home maker	Home maker		2	0	0	1	0	0		10000	120000	8000	96000	18000	216000	43200	Yes	1	1
Government	15	Ten	Adibasi/janajati	Adibasi/janajati		Buddhism	Non hindu		6	Basic education(1-8)	10	Secondary(9-12)	Nuclear	4	1	Married	3	0	0	0	1	0	0		Full time job		Foreign employment	Foreign employment	Full time job	I dont know	Others		2	0	0	1	0	0		100000	1200000	20000	240000	120000	1440000	360000	Yes	1	1
Government	14	Nine	Brahmin/Chettri	Brahmin/Chettri		Hinduism	Hindu		10	Secondary(9-12)	10	Secondary(9-12)	Nuclear	8	3	Married	3	0	0	0	1	0	0		Part time job		Foreign employment	Foreign employment	Full time job	Business	Business		2	0	0	1	0	0		50000	600000	5000	60000	55000	660000	82500	Yes	1	1
Government	15	Ten	Adibasi/janajati	Adibasi/janajati		Hinduism	Hindu		5	Basic education(1-8)	10	Secondary(9-12)	Nuclear	3	3	Seperated	3	0	0	0	1	0	0		Part time job		Agriculture	Agriculture	Part time job	Daily wages	Daily wages		4	0	0	0	0	1	Didi bhai		0		0	75000	900000	300000	Yes	1	1
Government	15	Nine	Brahmin/Chettri	Brahmin/Chettri		Christianity	Non hindu		0	No formal education	8	Basic education(1-8)	Nuclear	5	3	Married	3	0	0	0	1	0	0		Full time job		Business	Business	Unemployed	Home maker	Home maker		0	1	0	0	0	0		6000	72000		0	6000	72000	14400	Yes	1	1
Government	14	Nine	Dalit	Terai/Madhesi		Hinduism	Hindu		0	No formal education	0	No formal education	Nuclear	5	3	Married	3	0	0	0	1	0	0		Full time job		Private job	Private job	Part time job	Agriculture	Agriculture		2	0	0	1	0	0		20000	240000	10000	120000	30000	360000	72000	No	0	0
Government	15	Nine	Brahmin/Chettri	Brahmin/Chettri		Hinduism	Hindu		8	Basic education(1-8)	5	Basic education(1-8)	Nuclear	7	5	Married	3	0	0	0	1	0	0		Full time job		Foreign employment	Foreign employment	Full time job	Agriculture	Agriculture		4	0	0	0	0	1	25000		0		0	65000	780000	111429	No	0	0
Government	14	Nine	Brahmin/Chettri	Brahmin/Chettri		Hinduism	Hindu		15	Higher Secondary and above	15	Higher Secondary and above	Nuclear	5	3	Married	3	0	0	0	1	0	0		Full time job		Business	Business	Full time job	Business	Business		2	0	0	1	0	0		35000	420000	35000	420000	70000	840000	168000	No	0	0
Government	15	Nine	Brahmin/Chettri	Brahmin/Chettri		Hinduism	Hindu		10	Secondary(9-12)	10	Secondary(9-12)	Nuclear	6	1	Married	3	0	0	0	1	0	0		Full time job	Army	9	others	Full time job	Others	Others	Army	2	0	0	1	0	0		40000	480000	30000	360000	70000	840000	140000	No	0	0
Government	14	Nine	Brahmin/Chettri	Brahmin/Chettri		Hinduism	Hindu		12	Secondary(9-12)	12	Secondary(9-12)	Nuclear	5	3	Married	3	0	0	0	1	0	0		Full time job		Private job	Private job	Full time job	Business	Business		2	0	0	1	0	0		45000	540000	45000	540000	90000	1080000	216000	No	0	0
Government	15	Ten	Terai/Madhesi	Dalit and others		Hinduism	Hindu		0	No formal education	2	Basic education(1-8)	Nuclear	4	2	Married	3	0	0	0	1	0	0		Full time job	Grill	9	others	Full time job	Agriculture	Agriculture		2	0	0	1	0	0		30000	360000	10000	120000	40000	480000	120000	Yes	1	1
Government	14	Nine	Brahmin/Chettri	Brahmin/Chettri		Hinduism	Hindu		4	Basic education(1-8)	10	Secondary(9-12)	Joint	8	4	Married	3	0	0	0	1	0	0		Full time job		Home maker	Home maker	Full time job	Business	Business		0	1	0	0	0	0		60000	720000		0	60000	720000	90000	Yes	1	1
Government	15	Ten	Adibasi/janajati	Adibasi/janajati		Buddhism	Non hindu		4	Basic education(1-8)	0	No formal education	Nuclear	4	3	Married	3	0	0	0	1	0	0		Part time job		others	others	Full time job	Agriculture	Agriculture		2	0	0	1	0	0		30000	360000	40000	480000	70000	840000	210000	Yes	1	1
Government	15	Ten	Brahmin/Chettri	Brahmin/Chettri		Hinduism	Hindu		5	Basic education(1-8)	8	Basic education(1-8)	Nuclear	4	2	Married	3	0	0	0	1	0	0		Full time job		Agriculture	Agriculture	Full time job	Agriculture	Agriculture		2	0	0	1	0	0		50000	600000	50000	600000	100000	1200000	300000	Yes	1	1
Government	15	Ten	Adibasi/janajati	Adibasi/janajati		Hinduism	Hindu		0	No formal education	0	No formal education	Nuclear	4	2	Married	3	0	0	0	1	0	0		Part time job		Agriculture	Agriculture	Full time job	Daily wages	Daily wages		2	0	0	1	0	0		40000	480000	30000	360000	70000	840000	210000	Yes	1	1
Government	15	Ten	Adibasi/janajati	Adibasi/janajati		Christianity	Non hindu		5	Basic education(1-8)	7	Basic education(1-8)	Nuclear	5	4	Married	3	0	0	0	1	0	0		Full time job		2	Daily wages	Part time job	Agriculture	Agriculture		2	0	0	1	0	0		30000	360000	10000	120000	40000	480000	96000	Yes	1	1
Government	14	Nine	Brahmin/Chettri	Brahmin/Chettri		Hinduism	Hindu		0	No formal education	3	Basic education(1-8)	Nuclear	7	5	Married	3	0	0	0	1	0	0		Full time job		Agriculture	Agriculture	Full time job	Agriculture	Agriculture		2	0	0	1	0	0		25000	300000	20000	240000	45000	540000	77142.9	No	0	0
Government	15	Ten	Adibasi/janajati	Adibasi/janajati		Buddhism	Non hindu		3	Basic education(1-8)	5	Basic education(1-8)	Nuclear	5	3	Married	3	0	0	0	1	0	0		Full time job		Daily wages	Daily wages	Full time job	Agriculture	Agriculture		2	0	0	1	0	0		25000	300000	15000	180000	40000	480000	96000	Yes	0	1
Private	15	Ten	Brahmin/Chettri	Brahmin/Chettri		Hinduism	Hindu		12	Secondary(9-12)	12	Secondary(9-12)	Nuclear	3	1	Married	3	0	0	0	1	0	0		Full time job		Business	Business	Full time job	Business	Business		2	0	0	1	0	0		100000	1200000	100000	1200000	200000	2400000	800000	No	0	0
Private	15	Nine	Adibasi/janajati	Adibasi/janajati		Buddhism	Non hindu		3	Basic education(1-8)	12	Secondary(9-12)	Nuclear	4	2	Married	1	0	1	0	0	0	0		Full time job		Daily wages	Daily wages	Unemployed	Home maker	Home maker		0	1	0	0	0	0		55000	660000		0	55000	660000	165000	No	0	0
Private	15	Nine	Brahmin/Chettri	Brahmin/Chettri		Hinduism	Hindu		13	Higher Secondary and above	14	Higher Secondary and above	Nuclear	4	2	Married	3	0	0	0	1	0	0		Full time job		Private job	Private job	Full time job	Business	Business		2	0	0	1	0	0		40000	480000	25000	300000	65000	780000	195000	No	0	0
Private	14	Nine	Brahmin/Chettri	Brahmin/Chettri		Hinduism	Hindu		7	Basic education(1-8)	12	Secondary(9-12)	Nuclear	6	4	Married	3	0	0	0	1	0	0		Full time job		Business	Business	Unemployed	Home maker	Home maker		0	1	0	0	0	0		50000	600000		0	50000	600000	100000	Yes	0	1
Private	15	Nine	Brahmin/Chettri	Brahmin/Chettri		Hinduism	Hindu		16	Higher Secondary and above	16	Higher Secondary and above	Nuclear	4	2	Married	3	0	0	0	1	0	0		Part time job		Government job	Government job	Full time job	Business	Business		2	0	0	1	0	0		30000	360000	20000	240000	50000	600000	150000	No	0	0
Private	15	Ten	Brahmin/Chettri	Brahmin/Chettri		Hinduism	Hindu		10	Secondary(9-12)	12	Secondary(9-12)	Nuclear	5	3	Married	3	0	0	0	1	0	0		Full time job		Foreign employment	Foreign employment	Unemployed	Home maker	Home maker		0	1	0	0	0	0		65000	780000		0	65000	780000	156000	Yes	0	0
Private	15	Ten	Adibasi/janajati	Adibasi/janajati		Hinduism	Hindu		5	Basic education(1-8)	10	Secondary(9-12)	Nuclear	5	3	Married	3	0	0	0	1	0	0		Full time job		Business	Business	Full time job	Business	Business		2	0	0	1	0	0		35000	420000	25000	300000	60000	720000	144000	Yes	0	1
Private	15	Ten	Brahmin/Chettri	Brahmin/Chettri		Hinduism	Hindu		10	Secondary(9-12)	10	Secondary(9-12)	Nuclear	4	2	Married	3	0	0	0	1	0	0		Full time job		Foreign employment	Foreign employment	Unemployed	Home maker	Home maker		0	1	0	0	0	0		68000	816000		0	68000	816000	204000	No	0	0
Private	14	Nine	others	Dalit and others	Thakuri	Hinduism	Hindu		10	Secondary(9-12)	8	Basic education(1-8)	Nuclear	4	2	Married	1	0	1	0	0	0	0		Full time job		Foreign employment	Foreign employment	Part time job	Business	Business		2	0	0	1	0	0		50000	600000	10000	120000	60000	720000	180000	Yes	1	1
Private	15	Ten	Brahmin/Chettri	Brahmin/Chettri		Hinduism	Hindu		10	Secondary(9-12)	10	Secondary(9-12)	Nuclear	4	2	Married	3	0	0	0	1	0	0		Full time job		Foreign employment	Foreign employment	Unemployed	Home maker	Home maker		0	1	0	0	0	0		40000	480000		0	40000	480000	120000	No	0	0
Private	15	Ten	Adibasi/janajati	Adibasi/janajati		Buddhism	Non hindu		10	Secondary(9-12)	10	Secondary(9-12)	Nuclear	5	2	Married	3	0	0	0	1	0	0		Full time job		Foreign employment	Foreign employment	Unemployed	Home maker	Home maker		0	1	0	0	0	0		80000	960000		0	80000	960000	192000	Yes	0	1
Private	15	Nine	Newar	Adibasi/janajati		Hinduism	Hindu		10	Secondary(9-12)	10	Secondary(9-12)	Nuclear	5	3	Married	3	0	0	0	1	0	0		Full time job		Business	Business	Unemployed	Home maker	Home maker		0	1	0	0	0	0		0	0		0	0	0	0	No	0	0
Private	15	Ten	Adibasi/janajati	Adibasi/janajati		Christianity	Non hindu		2	Basic education(1-8)	10	Secondary(9-12)	Nuclear	6	3	Married	3	0	0	0	1	0	0		Unemployed		Home maker	Home maker	Unemployed	Home maker	Home maker		4	0	0	0	0	1	Dai		0		0	50000	600000	100000	No	0	0
Private	14	Nine	Adibasi/janajati	Adibasi/janajati		Hinduism	Hindu		7	Basic education(1-8)	12	Secondary(9-12)	Nuclear	5	3	Married	3	0	0	0	1	0	0		Full time job		Government job	Government job	Full time job	I dont know	Others		2	0	0	1	0	0		50000	600000	0	0	50000	600000	120000	No	0	0
Private	15	Ten	Terai/Madhesi	Dalit and others		Hinduism	Hindu		0	No formal education	0	No formal education	Joint	12	6	Married	3	0	0	0	1	0	0		Full time job		Agriculture	Agriculture	Full time job	Agriculture	Agriculture		2	0	0	1	0	0		20000	240000	20000	240000	40000	480000	40000	No	0	0
Private	14	Nine	Adibasi/janajati	Adibasi/janajati		Hinduism	Hindu		1	Basic education(1-8)	8	Basic education(1-8)	Nuclear	6	4	Married	1	0	1	0	0	0	0		Full time job		Agriculture	Agriculture	Full time job	Agriculture	Agriculture		2	0	0	1	0	0		30000	360000	20000	240000	50000	600000	100000	No	0	0
Private	14	Nine	Adibasi/janajati	Adibasi/janajati		Hinduism	Hindu		6	Basic education(1-8)	12	Secondary(9-12)	Nuclear	5	3	Married	3	0	0	0	1	0	0		Full time job		Business	Business	Full time job	Business	Business		0 2	1	0	1	0	0			0		0	80000	960000	192000	Yes	0	1
Private	14	Nine	Brahmin/Chettri	Brahmin/Chettri		Hinduism	Hindu		0	No formal education	0	No formal education	Nuclear	4	1	Widow	3	0	0	0	1	0	0		Unemployed			others	Full time job	Business	Business		1	0	1	0	0	0			0	60000	720000	60000	720000	180000	No	0	0
Private	15	Ten	Brahmin/Chettri	Brahmin/Chettri		Christianity	Non hindu		10	Secondary(9-12)	10	Secondary(9-12)	Nuclear	3	1	Married	3	0	0	0	1	0	0		Full time job		Agriculture	Agriculture	Full time job	Business	Business		2	0	0	1	0	0		30000	360000	20000	240000	50000	600000	200000	No	0	0
Private	14	Nine	Brahmin/Chettri	Brahmin/Chettri		Christianity	Non hindu		10	Secondary(9-12)	10	Secondary(9-12)	Nuclear	3	2	Seperated	4	0	0	0	0	1	0		Full time job		others	others	Full time job	Private job	Private job		1	0	1	0	0	0			0	120000	1440000	120000	1440000	480000	Yes	0	0
Private	15	Ten	Adibasi/janajati	Adibasi/janajati		Christianity	Non hindu		5	Basic education(1-8)	15	Higher Secondary and above	Nuclear	4	2	Married	3	0	0	0	1	0	0		Full time job		Foreign employment	Foreign employment	Unemployed	Home maker	Home maker		0	1	0	0	0	0		50000	600000		0	50000	600000	150000	Yes	0	1
Private	14	Nine	Adibasi/janajati	Adibasi/janajati		Buddhism	Non hindu		12	Secondary(9-12)	10	Secondary(9-12)	Joint	8	4	Married	3	0	0	0	1	0	0		Full time job		Private job	Private job	Part time job	Private job	Private job		2	0	0	1	0	0		50000	600000	18000	216000	68000	816000	102000	No	0	0
Private	14	Nine	Adibasi/janajati	Adibasi/janajati		Hinduism	Hindu		10	Secondary(9-12)	10	Secondary(9-12)	Nuclear	4	2	Married	3	0	0	0	1	0	0		Full time job		2	Daily wages	Full time job	Daily wages	Daily wages		3	0	0	0	1	0			0		0	60000	720000	180000	Yes	0	0
Private	15	Ten	Brahmin/Chettri	Brahmin/Chettri		Hinduism	Hindu		12	Secondary(9-12)	16	Higher Secondary and above	Nuclear	4	2	Married	1 3	0	1	0	1	0	0		Full time job		Business	Business	Full time job	Business	Business		2	0	0	1	0	0		50000	600000	50000	600000	100000	1200000	300000	No	0	0
Private	15	Nine	Brahmin/Chettri	Brahmin/Chettri		Hinduism	Hindu		2	Basic education(1-8)	5	Basic education(1-8)	Nuclear	5	2	Married	3	0	0	0	1	0	0		Full time job		Business	Business	Unemployed	Home maker	Home maker		0	1	0	0	0	0		50000	600000		0	50000	600000	120000	No	0	0
Private	15	Nine	Newar	Adibasi/janajati		Hinduism	Hindu		9	Secondary(9-12)	10	Secondary(9-12)	Nuclear	5	2	Widow	3	0	0	0	1	0	0		Unemployed		others	others	Full time job	Business	Business		1	0	1	0	0	0			0	100000	1200000	100000	1200000	240000	No	0	0
Private	14	Nine	Dalit	Terai/Madhesi		Hinduism	Hindu		12	Secondary(9-12)	12	Secondary(9-12)	Nuclear	4	1	Married	3	0	0	0	1	0	0		Full time job		Foreign employment	Foreign employment	Full time job	Private job	Private job		2	0	0	1	0	0		250000	3000000	50000	600000	300000	3600000	900000	No	0	0
Private	15	Ten	Dalit	Terai/Madhesi		Hinduism	Hindu		8	Basic education(1-8)	10	Secondary(9-12)	Nuclear	5	3	Married	3	0	0	0	1	0	0		Full time job		Government job	Government job	Unemployed	Home maker	Home maker		0	1	0	0	0	0		100000	1200000		0	100000	1200000	240000	No	0	0
Private	15	Nine	Adibasi/janajati	Adibasi/janajati		Hinduism	Hindu		5	Basic education(1-8)	8	Basic education(1-8)	Nuclear	4	1	Married	3	0	0	0	1	0	0		Full time job		Foreign employment	Foreign employment	Unemployed	Home maker	Home maker		0	1	0	0	0	0		85000	1020000		0	85000	1020000	255000	No	0	0
Private	14	Nine	Brahmin/Chettri	Brahmin/Chettri		Hinduism	Hindu		3	Basic education(1-8)	10	Secondary(9-12)	Nuclear	4	1	Married	3	0	0	0	1	0	0		Full time job		others	others	Full time job	Government job	Government job		2	0	0	1	0	0		50000	600000	10000	120000	60000	720000	180000	No	0	0
Private	14	Ten	Dalit	Terai/Madhesi		Hinduism	Hindu		16	Higher Secondary and above	18	Higher Secondary and above	Nuclear	4	1	Married	3	0	0	0	1	0	0		Full time job		Private job	Private job	Full time job	Private job	Private job		2	0	0	1	0	0		150000	1800000	40000	480000	190000	2280000	570000	No	0	0
Private	15	Ten	Adibasi/janajati	Adibasi/janajati		Hinduism	Hindu		8	Basic education(1-8)	10	Secondary(9-12)	Nuclear	5	2	Married	3	0	0	0	1	0	0		Full time job		Foreign employment	Foreign employment	Unemployed	Home maker	Home maker		0	1	0	0	0	0		150000	1800000		0	150000	1800000	360000	No	0	0
Private	14	Nine	Dalit	Terai/Madhesi		Hinduism	Hindu		12	Secondary(9-12)	12	Secondary(9-12)	Nuclear	4	1	Married	3	0	0	0	1	0	0		Full time job		Government job	Government job	Unemployed	Home maker	Home maker		0	1	0	0	0	0		450000	5400000		0	450000	5400000	1350000	No	0	0
Private	14	Nine	Brahmin/Chettri	Brahmin/Chettri		Christianity	Non hindu		12	Secondary(9-12)	16	Higher Secondary and above	Nuclear	5	2	Married	1	0	1	0	0	0	0		Full time job		others	others	Full time job	Business	Business		2	0	0	1	0	0		50000	600000	60000	720000	110000	1320000	264000	No	0	0
Private	15	Nine	Newar	Adibasi/janajati		Hinduism	Hindu		8	Basic education(1-8)	12	Secondary(9-12)	Nuclear	5	2	Married	3	0	0	0	1	0	0		Full time job		Business	Business	Full time job	Business	Business		2	0	0	1	0	0		0	0	0	0	0	0	0	No	0	0
Private	15	Nine	Adibasi/janajati	Adibasi/janajati		Hinduism	Hindu		10	Secondary(9-12)	8	Basic education(1-8)	Nuclear	4	1	Married	3	0	0	0	1	0	0		Full time job		others	others	Full time job	Foreign Employment	Foreign Employment		2	0	0	1	0	0		50000	600000	60000	720000	110000	1320000	330000	No	0	0
Private	15	Nine	Terai/Madhesi	Dalit and others		Hinduism	Hindu		10	Secondary(9-12)	10	Secondary(9-12)	Nuclear	4	1	Married	3	0	0	0	1	0	0		Full time job		2	Daily wages	Unemployed	Home maker	Home maker		0	1	0	0	0	0		45000	540000		0	45000	540000	135000	No	0	0
Private	15	Ten	Brahmin/Chettri	Brahmin/Chettri		Hinduism	Hindu		5	Basic education(1-8)	10	Secondary(9-12)	Nuclear	5	2	Married	3	0	0	0	1	0	0		Full time job		Private job	Private job	Unemployed	Home maker	Home maker		0	1	0	0	0	0		60000	720000		0	60000	720000	144000	No	0	0
Private	15	Ten	Brahmin/Chettri	Brahmin/Chettri		Hinduism	Hindu		10	Secondary(9-12)	16	Higher Secondary and above	Nuclear	4	1	Married	3	0	0	0	1	0	0		Full time job		Government job	Government job	Full time job	Private job	Private job		2	0	0	1	0	0		0	0	0	0	0	0	0	No	0	0
Private	14	Nine	Brahmin/Chettri	Brahmin/Chettri		Hinduism	Hindu		12	Secondary(9-12)	12	Secondary(9-12)	Nuclear	5	2	Married	3	0	0	0	1	0	0		Full time job		Private job	Private job	Full time job	Private job	Private job		4	0	0	0	0	1	Don't kn		0		0	0	0	0	No	0	0
Private	14	Nine	Adibasi/janajati	Adibasi/janajati		Hinduism	Hindu		0	No formal education	10	Secondary(9-12)	Joint	14	1	Seperated	0 3	1	0	0	1	0	0		Full time job		Private job	Private job	Unemployed	I dont know	Others		0	1	0	0	0	0		20000	240000		0	20000	240000	17142.9	Yes	0	0
Private	14	Ten	Brahmin/Chettri	Brahmin/Chettri		Hinduism	Hindu		18	Higher Secondary and above	18	Higher Secondary and above	Joint	5	2	Married	3	0	0	0	1	0	0		Full time job		Government job	Government job	Full time job	Government job	Government job		2	0	0	1	0	0		40000	480000	37000	444000	77000	924000	184800	Yes	1	0
Private	14	Nine	Adibasi/janajati	Adibasi/janajati		Hinduism	Hindu		12	Secondary(9-12)	12	Secondary(9-12)	Nuclear	3	1	Married	3	0	0	0	1	0	0		Part time job	Chef	9	others	Full time job	Private job	Private job		2	0	0	1	0	0		25000	300000	15000	180000	40000	480000	160000	No	0	0
Private	15	Nine	Adibasi/janajati	Adibasi/janajati		Hinduism	Hindu		0	No formal education	4	Basic education(1-8)	Nuclear	4	2	Married	3	0	0	0	1	0	0		Unemployed		Home maker	Home maker	Unemployed	Home maker	Home maker		3	0	0	0	1	0			0		0	0	0	0	No	0	0
Private	15	Nine	Newar	Adibasi/janajati		Hinduism	Hindu		0	No formal education	0	No formal education	Nuclear	4	2	Seperated	1 3	0	1	0	1	0	0		Unemployed		others	others	Full time job	Daily wages	Daily wages		1	0	1	0	0	0			0	20000	240000	20000	240000	60000	No	0	0
Private	15	Ten	Adibasi/janajati	Adibasi/janajati		Others	Non hindu	Kirant	0	No formal education	5	Basic education(1-8)	Joint	12	2	Married	3	0	0	0	1	0	0		Unemployed		Home maker	Home maker	Unemployed	Home maker	Home maker		3	0	0	0	1	0			0		0	0	0	0	Yes	0	1
Private	14	Ten	Adibasi/janajati	Adibasi/janajati		Others	Non hindu	Kirant	10	Secondary(9-12)	10	Secondary(9-12)	Nuclear	4	2	Married	3	0	0	0	1	0	0		Unemployed		others	others	Unemployed	Home maker	Home maker		0	1	0	0	0	0		10000	120000		0	10000	120000	30000	No	0	0
Private	15	Ten	Adibasi/janajati	Adibasi/janajati		Buddhism	Non hindu		11	Secondary(9-12)	12	Secondary(9-12)	Nuclear	4	2	Married	3	0	0	0	1	0	0		Full time job		Government job	Government job	Full time job	Business	Business		2	0	0	1	0	0		20000	240000	15000	180000	35000	420000	105000	No	0	0
Private	15	Ten	Adibasi/janajati	Adibasi/janajati		Hinduism	Hindu		12	Secondary(9-12)	12	Secondary(9-12)	Joint	7	2	Married	3	0	0	0	1	0	0		Full time job		Foreign employment	Foreign employment	Full time job	Business	Business		2	0	0	1	0	0		30000	360000	15000	180000	45000	540000	77142.9	Yes	0	0
Private	15	Ten	Adibasi/janajati	Adibasi/janajati		Others	Non hindu	Kirat	10	Secondary(9-12)	8	Basic education(1-8)	Nuclear	4	2	Married	3	0	0	0	1	0	0		Full time job	Contractor	9	others	Unemployed	Home maker	Home maker		0	1	0	0	0	0		200000	2400000		0	200000	2400000	600000	No	0	0
Private	15	Nine	Brahmin/Chettri	Brahmin/Chettri		Hinduism	Hindu		12	Secondary(9-12)	16	Higher Secondary and above	Nuclear	4	2	Married	1 3	0	1	0	1	0	0		Full time job		Business	Business	Full time job	Business	Business		2	0	0	1	0	0		100000	1200000	40000	480000	140000	1680000	420000	No	0	0
Private	15	Ten	Adibasi/janajati	Adibasi/janajati		Hinduism	Hindu		10	Secondary(9-12)	12	Secondary(9-12)	Nuclear	3	1	Married	3	0	0	0	1	0	0		Full time job		Private job	Private job	Full time job	Private job	Private job		2	0	0	1	0	0		50000	600000	50000	600000	100000	1200000	400000	No	0	0
Private	15	Nine	Adibasi/janajati	Adibasi/janajati		Buddhism	Non hindu		8	Basic education(1-8)	10	Secondary(9-12)	Nuclear	4	2	Married	3	0	0	0	1	0	0		Full time job	Painting	9	others	Part time job	Daily wages	Daily wages		2	0	0	1	0	0		35000	420000	20000	240000	55000	660000	165000	No	0	0
Private	15	Ten	Adibasi/janajati	Adibasi/janajati		Hinduism	Hindu		12	Secondary(9-12)	12	Secondary(9-12)	Nuclear	4	2	Married	3	0	0	0	1	0	0		Full time job		Business	Business	Part time job	Business	Business		2	0	0	1	0	0		50000	600000	23000	276000	63000	756000	189000	No	0	0
Private	14	Nine	Newar	Adibasi/janajati		Hinduism	Hindu		16	Higher Secondary and above	16	Higher Secondary and above	Joint	12	2	Married	3	0	0	0	1	0	0		Full time job		Government job	Government job	Part time job	Business	Business		4 2	0	0	1	0	1	Uncle aunty		0		0	500000	6000000	500000	No	0	0
Private	15	Nine	Adibasi/janajati	Adibasi/janajati		Hinduism	Hindu		2	Basic education(1-8)	2	Basic education(1-8)	Nuclear	2	1	Widow	3	0	0	0	1	0	0		Unemployed			others	Part time job	Daily wages	Daily wages		1	0	1	0	0	0			0	30000	360000	30000	360000	180000	No	0	0
Private	14	Nine	Brahmin/Chettri	Brahmin/Chettri		Hinduism	Hindu		16	Higher Secondary and above	16	Higher Secondary and above	Nuclear	4	2	Married	3	0	0	0	1	0	0		Full time job		Foreign employment	Foreign employment	Full time job	Private job	Private job		2	0	0	1	0	0		150000	1800000	40000	480000	190000	2280000	570000	Yes	1	1
Private	15	Ten	Brahmin/Chettri	Brahmin/Chettri		Hinduism	Hindu		10	Secondary(9-12)	16	Higher Secondary and above	Joint	10	5	Married	1	0	1	0	0	0	0		Full time job		Business	Business	Full time job	Private job	Private job		2	0	0	1	0	0		300000	3600000	20000	240000	320000	3840000	384000	Yes	1	1
Private	14	Nine	Adibasi/janajati	Adibasi/janajati		Buddhism	Non hindu		12	Secondary(9-12)	12	Secondary(9-12)	Nuclear	4	2	Married	3	0	0	0	1	0	0		Full time job		Foreign employment	Foreign employment	Unemployed	Home maker	Home maker		0	1	0	0	0	0		150000	1800000		0	150000	1800000	450000	No	0	0
Private	15	Ten	Brahmin/Chettri	Brahmin/Chettri		Hinduism	Hindu		12	Secondary(9-12)	16	Higher Secondary and above	Nuclear	4	2	Married	1 3	0	1	0	1	0	0		Full time job		Business	Business	Full time job	Government job	Government job		2	0	0	1	0	0		60000	720000	50000	600000	110000	1320000	330000	No	0	0
Private	15	Nine	Brahmin/Chettri	Brahmin/Chettri		Hinduism	Hindu		10	Secondary(9-12)	12	Secondary(9-12)	Nuclear	4	2	Married	1	0	1	0	0	0	0		Full time job		Private job	Private job	Unemployed	Home maker	Home maker		0	1	0	0	0	0		60000	720000		0	60000	720000	180000	Yes	1	1
Private	15	Ten	Adibasi/janajati	Adibasi/janajati		Buddhism	Non hindu		10	Secondary(9-12)	10	Secondary(9-12)	Nuclear	5	2	Married	3	0	0	0	1	0	0		Full time job		Agriculture	Agriculture	Full time job	Agriculture	Agriculture		2	0	0	1	0	0		17000	204000	19000	228000	48000	576000	115200	Yes	0	0
Private	15	Ten	Adibasi/janajati	Adibasi/janajati		Buddhism	Non hindu		12	Secondary(9-12)	4	Basic education(1-8)	Nuclear	1	2	Married	3	0	0	0	1	0	0		Part time job		2	Daily wages	Full time job	Private job	Private job		2	0	0	1	0	0		42000	504000	35000	420000	85000	1020000	1020000	Yes	0	0
Private	15	Ten	Brahmin/Chettri	Brahmin/Chettri		Hinduism	Hindu		12	Secondary(9-12)	2	Basic education(1-8)	Nuclear	4	2	Married	3	0	0	0	1	0	0		Full time job		Business	Business	Full time job	Business	Business		2	0	0	1	0	0		0	0	0	0	0	0	0	Yes	0	0
Private	15	Nine	Brahmin/Chettri	Brahmin/Chettri		Hinduism	Hindu		16	Higher Secondary and above	16	Higher Secondary and above	Nuclear	4	2	Married	3	0	0	0	1	0	0		Full time job		Business	Business	Full time job	Business	Business		2	0	0	1	0	0		50000	600000	20000	240000	70000	840000	210000	No	0	0
Private	14	Ten	Adibasi/janajati	Adibasi/janajati		Hinduism	Hindu		12	Secondary(9-12)	10	Secondary(9-12)	Nuclear	6	3	Married	3	0	0	0	1	0	0		Full time job		Government job	Government job	Full time job	Private job	Private job		2	0	0	1	0	0		10000	120000	10000	120000	20000	240000	40000	Yes	1	0
Private	15	Ten	Newar	Adibasi/janajati		Hinduism	Hindu		12	Secondary(9-12)	18	Higher Secondary and above	Nuclear	4	2	Married	3	0	0	0	1	0	0		Full time job		Government job	Government job	Full time job	Private job	Private job		2	0	0	1	0	0		75000	900000	35000	420000	110000	1320000	330000	No	0	0
Private	15	Nine	Adibasi/janajati	Adibasi/janajati		Buddhism	Non hindu		5	Basic education(1-8)	10	Secondary(9-12)	Nuclear	4	2	Married	3	0	0	0	1	0	0		Full time job		Daily wages	Daily wages	Full time job	Agriculture	Agriculture		2	0	0	1	0	0		30000	360000	20000	240000	50000	600000	150000	No	0	0
Private	14	Nine	Newar	Adibasi/janajati		Hinduism	Hindu		12	Secondary(9-12)	12	Secondary(9-12)	Nuclear	4	2	Married	3	0	0	0	1	0	0		Full time job		Private job	Private job	Full time job	Private job	Private job		2	0	0	1	0	0		100000	1200000	40000	480000	140000	1680000	420000	Yes	1	1
Private	14	Nine	Newar	Adibasi/janajati		Hinduism	Hindu		9	Secondary(9-12)	7	Basic education(1-8)	Nuclear	4	2	Married	3	0	0	0	1	0	0		Full time job		Business	Business	Unemployed	Home maker	Home maker		0	1	0	0	0	0		60000	720000		0	60000	720000	180000	No	0	0
Private	14	Nine	Dalit	Terai/Madhesi		Hinduism	Hindu		10	Secondary(9-12)	16	Higher Secondary and above	Nuclear	4	2	Married	3	0	0	0	1	0	0		Full time job		Foreign employment	Foreign employment	Unemployed	Home maker	Home maker		0	1	0	0	0	0		100000	1200000		0	100000	1200000	300000	No	0	0
Private	14	Nine	Adibasi/janajati	Adibasi/janajati		Hinduism	Hindu		10	Secondary(9-12)	16	Higher Secondary and above	Nuclear	4	2	Married	3	0	0	0	1	0	0		Full time job		Private job	Private job	Unemployed	Home maker	Home maker		0	1	0	0	0	0		50000	600000		0	50000	600000	150000	No	0	0
Private	14	Nine	Brahmin/Chettri	Brahmin/Chettri		Hinduism	Hindu		16	Higher Secondary and above	16	Higher Secondary and above	Joint	15	3	Married	3	0	0	0	1	0	0		Part time job		Agriculture	Agriculture	Part time job	Private job	Private job		2 4	0	0	1	0	1	Brother and sister, bhauju, uncle		0		0	250000	3000000	200000	Yes	1	1
Private	15	Ten	Adibasi/janajati	Adibasi/janajati		Others	Non hindu	Kirat	8	Basic education(1-8)	10	Secondary(9-12)	Nuclear	4	2	Married	3	0	0	0	1	0	0		Full time job		Foreign employment	Foreign employment	Full time job	Business	Business		2	0	0	1	0	0		300000	3600000	20000	240000	320000	3840000	960000	Yes	0	1
Private	15	Ten	others	Dalit and others	Thakuri	Hinduism	Hindu		16	Higher Secondary and above	16	Higher Secondary and above	Nuclear	4	2	Married	3	0	0	0	1	0	0		Full time job		Government job	Government job	Full time job	Government job	Government job		2	0	0	1	0	0		40000	480000	40000	480000	80000	960000	240000	Yes	0	1
Private	14	Nine	Adibasi/janajati	Adibasi/janajati		Hinduism	Hindu		10	Secondary(9-12)	8	Basic education(1-8)	Nuclear	5	3	Married	3	0	0	0	1	0	0		Part time job		Private job	Private job	Part time job	Private job	Private job		2	0	0	1	0	0		30000	360000	30000	360000	60000	720000	144000	Yes	1	1
Private	14	Nine	Brahmin/Chettri	Brahmin/Chettri		Hinduism	Hindu		8	Basic education(1-8)	12	Secondary(9-12)	Joint	6	2	Married	3	0	0	0	1	0	0		Full time job		Business	Business	Unemployed	Home maker	Home maker		0	1	0	0	0	0		70000	840000		0	70000	840000	140000	Yes	1	1
Private	14	Ten	Brahmin/Chettri	Brahmin/Chettri		Hinduism	Hindu		8	Basic education(1-8)	10	Secondary(9-12)	Joint	15	1	Married	3	0	0	0	1	0	0		Full time job		Foreign employment	Foreign employment	Unemployed	Home maker	Home maker		0 4	1	0	0	0	1	Uncle, brother and sister		0		0	200000	2400000	160000	Yes	1	1
Private	14	Nine	Adibasi/janajati	Adibasi/janajati		Hinduism	Hindu		1	Basic education(1-8)	2	Basic education(1-8)	Nuclear	5	3	Married	3	0	0	0	1	0	0		Part time job		2	Daily wages	Part time job	Daily wages	Daily wages		2	0	0	1	0	0		30000	360000	20000	240000	50000	600000	120000	Yes	1	1
Private	15	Nine	Dalit	Terai/Madhesi		Hinduism	Hindu		10	Secondary(9-12)	16	Higher Secondary and above	Nuclear	3	1	Married	3	0	0	0	1	0	0		Full time job		Government job	Government job	Unemployed	Home maker	Home maker		0	1	0	0	0	0		78000	936000		0	78000	936000	312000	Yes	1	1
Government	15	Ten	Adibasi/janajati	Adibasi/janajati		Buddhism	Non hindu		0	No formal education	0	No formal education	Nuclear	5	3	Married	3	0	0	0	1	0	0		Full time job	Galaicha	9	others	Unemployed	Home maker	Home maker		0	1	0	0	0	0		13000	156000		0	13000	156000	31200	Yes	1	1
Government	15	Ten	Adibasi/janajati	Adibasi/janajati		Hinduism	Hindu		0	No formal education	0	No formal education	Nuclear	2	2	Seperated	3	0	0	0	1	0	0		Full time job		Government job	Government job	Full time job	Daily wages	Daily wages		2	0	0	1	0	0		30000	360000	25000	300000	40000	480000	240000	Yes	0	1
Government	14	Ten	Adibasi/janajati	Adibasi/janajati		Buddhism	Non hindu		5	Basic education(1-8)	10	Secondary(9-12)	Nuclear	4	3	Married	3	0	0	0	1	0	0		Unemployed		Home maker	Home maker	Full time job	Daily wages	Daily wages		1	0	1	0	0	0			0	15000	180000	0	0	0	No	0	0
Government	15	Ten	Brahmin/Chettri	Brahmin/Chettri		Hinduism	Hindu		0	No formal education	0	No formal education	Nuclear	5	2	Widow	3	0	0	0	1	0	0		Unemployed	0	9	others	Full time job	Building construction	Daily wages		1	0	1	0	0	0			0	30000	360000	30000	360000	72000	Yes	1	1
Government	15	Ten	Brahmin/Chettri	Brahmin/Chettri		Hinduism	Hindu		12	Secondary(9-12)	16	Higher Secondary and above	Nuclear	4	2	Married	3	0	0	0	1	0	0		Full time job	Teacher	9	others	Full time job	Others	Others	Teacher	2	0	0	1	0	0		60000	720000	30000	360000	90000	1080000	270000	Yes	1	1
Government	15	Nine	Adibasi/janajati	Adibasi/janajati		Buddhism	Non hindu		5	Basic education(1-8)	4	Basic education(1-8)	Nuclear	5	3	Married	3	0	0	0	1	0	0		Full time job	Mirror factory	9	others	Full time job	Daily wages	Daily wages		2	0	0	1	0	0		30000	360000	15000	180000	45000	540000	108000	No	0	0
Government	15	Ten	Adibasi/janajati	Adibasi/janajati		Buddhism	Non hindu		5	Basic education(1-8)	0	No formal education	Nuclear	3	1	Seperated	3	0	0	0	1	0	0		Full time job		Foreign employment	Foreign employment	Full time job	Daily wages	Daily wages		2	0	0	1	0	0		0	0	30000	360000	30000	360000	120000	Yes	1	1
Government	14	Nine	Brahmin/Chettri	Brahmin/Chettri		Hinduism	Hindu		0	No formal education	8	Basic education(1-8)	Nuclear	6	4	Married	3	0	0	0	1	0	0		Full time job		Daily wages	Daily wages	Part time job	Private job	Private job		2	0	0	1	0	0		30000	360000	10000	120000	40000	480000	80000	No	0	0
Government	15	Nine	Adibasi/janajati	Adibasi/janajati		Buddhism	Non hindu		0	No formal education	0	No formal education	Nuclear	6	2	Married	3	0	0	0	1	0	0		Full time job		others	others	Full time job	Private job	Private job		2	0	0	1	0	0		100000	1200000	15000	180000	115000	1380000	230000	No	0	0
Government	15	Ten	Adibasi/janajati	Adibasi/janajati		Others	Non hindu	Kirat	0	No formal education	9	Secondary(9-12)	Nuclear	4	2	Married	3	0	0	0	1	0	0		Full time job	Factory	9	others	Full time job	Others	Others	Factory	2	0	0	1	0	0		20000	240000	20000	240000	40000	480000	120000	Yes	1	1
Government	15	Ten	Adibasi/janajati	Adibasi/janajati		Buddhism	Non hindu		6	Basic education(1-8)	12	Secondary(9-12)	Nuclear	5	3	Married	3	0	0	0	1	0	0		Full time job		Government job	Government job	Full time job	Business	Business		2	0	0	1	0	0		40000	480000	10000	120000	50000	600000	120000	Yes	1	1
Government	15	Ten	Adibasi/janajati	Adibasi/janajati		Buddhism	Non hindu		0	No formal education	8	Basic education(1-8)	Nuclear	6	5	Married	3	0	0	0	1	0	0		Full time job		Foreign employment	Foreign employment	Unemployed	Home maker	Home maker		0	1	0	0	0	0		120000	1440000		0	120000	1440000	240000	Yes	1	1
Private	15	Ten	Brahmin/Chettri	Brahmin/Chettri		Hinduism	Hindu		12	Secondary(9-12)	0	No formal education	Joint	15	6	Married	1	0	1	0	0	0	0		Full time job		Agriculture	Agriculture	Full time job	Private job	Private job		2	0	0	1	0	0		10000	120000	15000	180000	25000	300000	20000	No	0	0
Private	15	Ten	Brahmin/Chettri	Brahmin/Chettri		Hinduism	Hindu		0	No formal education	0	No formal education	Nuclear	5	2	Married	3	0	0	0	1	0	0		Full time job		Business	Business	Unemployed	Home maker	Home maker		2	0	0	1	0	0		0	0	0	0	0	0	0	Yes	0	0
Private	15	Ten	Adibasi/janajati	Adibasi/janajati		Buddhism	Non hindu		0	No formal education	0	No formal education	Nuclear	6	4	Married	3	0	0	0	1	0	0		Full time job		others	others	Unemployed	Home maker	Home maker		0	1	0	0	0	0		0	0		0	0	0	0	No	0	0
Private	15	Ten	Adibasi/janajati	Adibasi/janajati		Hinduism	Hindu		12	Secondary(9-12)	12	Secondary(9-12)	Nuclear	4	1	Married	3	0	0	0	1	0	0		Full time job		Foreign employment	Foreign employment	Full time job	Home maker	Home maker		0	1	0	0	0	0		100000	1200000		0	100000	1200000	300000	No	0	0
Private	15	Nine	Brahmin/Chettri	Brahmin/Chettri		Hinduism	Hindu		10	Secondary(9-12)	12	Secondary(9-12)	Joint	4	1	Married	3	0	0	0	1	0	0		Unemployed		others	others	Full time job	Business	Business		1	0	1	0	0	0			0	12000	144000	12000	144000	36000	No	0	0
Private	15	Nine	Newar	Adibasi/janajati		Hinduism	Hindu		16	Higher Secondary and above	18	Higher Secondary and above	Nuclear	4	1	Married	3	0	0	0	1	0	0		Full time job		Private job	Private job	Full time job	Private job	Private job		2	0	0	1	0	0		100000	1200000	60000	720000	160000	1920000	480000	Yes	1	1
Private	14	Nine	Brahmin/Chettri	Brahmin/Chettri		Hinduism	Hindu		0	No formal education	0	No formal education	Nuclear	4	1	Married	3	0	0	0	1	0	0		Part time job		Business	Business	Part time job	Daily wages	Daily wages		2	0	0	1	0	0		19000	228000	40000	480000	59000	708000	177000	No	0	0
Private	14	Nine	Brahmin/Chettri	Brahmin/Chettri		Hinduism	Hindu		5	Basic education(1-8)	5	Basic education(1-8)	Nuclear	3	0	Married	1	0	1	0	0	0	0		Full time job		Government job	Government job	Unemployed	Home maker	Home maker		0	1	0	0	0	0		150000	1800000		0	150000	1800000	600000	Yes	0	1
Private	14	Nine	Adibasi/janajati	Adibasi/janajati		Christianity	Non hindu		8	Basic education(1-8)	12	Secondary(9-12)	Nuclear	4	1	Married	3	0	0	0	1	0	0		Full time job		Business	Business	Full time job	Business	Business		2	0	0	1	0	0		100000	1200000	30000	360000	130000	1560000	390000	No	0	0
Private	14	Nine	Brahmin/Chettri	Brahmin/Chettri		Hinduism	Hindu		0	No formal education	0	No formal education	Nuclear	4	1	Married	3	0	0	0	1	0	0		Full time job		others	others	Full time job	I dont know	Others		2	0	0	1	0	0		0	0	0	0	0	0	0	Yes	1	1
Private	14	Nine	Brahmin/Chettri	Brahmin/Chettri		Hinduism	Hindu		12	Secondary(9-12)	10	Secondary(9-12)	Nuclear	5	2	Married	3	0	0	0	1	0	0		Full time job		Business	Business	Unemployed	Home maker	Home maker		0	1	0	0	0	0		100000	1200000		0	100000	1200000	240000	Yes	0	0
Private	14	Nine	Brahmin/Chettri	Brahmin/Chettri		Hinduism	Hindu		0	No formal education	0	No formal education	Joint	5	2	Married	3	0	0	0	1	0	0		Full time job		Business	Business	Full time job	Business	Business		2	0	0	1	0	0		0	0	0	0	0	0	0	Yes	0	1
Private	15	Nine	Adibasi/janajati	Adibasi/janajati		Buddhism	Non hindu		10	Secondary(9-12)	12	Secondary(9-12)	Joint	5	2	Married	3	0	0	0	1	0	0		Full time job		Private job	Private job	Part time job	Business	Business		2	0	0	1	0	0		100000	1200000	30000	360000	130000	1560000	312000	Yes	1	1
Private	14	Nine	Newar	Adibasi/janajati		Christianity	Non hindu		7	Basic education(1-8)	10	Secondary(9-12)	Nuclear	4	2	Married	3	0	0	0	1	0	0		Full time job	Driver	9	others	Full time job	Foreign Employment	Foreign Employment		2	0	0	1	0	0		75000	900000	50000	600000	125000	1500000	375000	No	0	0
Private	14	Nine	Brahmin/Chettri	Brahmin/Chettri		Hinduism	Hindu		0	No formal education	7	Basic education(1-8)	Joint	5	2	Married	3	0	0	0	1	0	0		Full time job	Driver	9	others	Unemployed	Home maker	Home maker		4 0	1	0	0	0	1	Brother		0		0	90000	1080000	216000	Yes	1	1
Private	14	Nine	Terai/Madhesi	Dalit and others		Hinduism	Hindu		0	No formal education	5	Basic education(1-8)	Nuclear	4	2	Married	3	0	0	0	1	0	0		Full time job		Business	Business	Part time job	Business	Business		2	0	0	1	0	0		50000	600000	30000	360000	80000	960000	240000	No	0	0
Private	14	Nine	Brahmin/Chettri	Brahmin/Chettri		Hinduism	Hindu		0	No formal education	10	Secondary(9-12)	Nuclear	3	2	Seperated	3	0	0	0	1	0	0		Unemployed		others	others	Part time job	Daily wages	Daily wages		1	0	1	0	0	0			0	30000	360000	30000	360000	120000	No	0	0
Private	14	Ten	Terai/Madhesi	Dalit and others		Hinduism	Hindu		3	Basic education(1-8)	8	Basic education(1-8)	Nuclear	5	3	Married	3	0	0	0	1	0	0		Full time job		Daily wages	Daily wages	Full time job	Building construction	Daily wages		2	0	0	1	0	0		30000	360000	25000	300000	55000	660000	132000	No	0	0
Private	15	Ten	Brahmin/Chettri	Brahmin/Chettri		Hinduism	Hindu		12	Secondary(9-12)	10	Secondary(9-12)	Nuclear	4	2	Married	3	0	0	0	1	0	0		Full time job		Business	Business	Unemployed	Home maker	Home maker		0	1	0	0	0	0		78000	936000		0	78000	936000	234000	No	0	0
Private	15	Ten	Brahmin/Chettri	Brahmin/Chettri		Hinduism	Hindu		10	Secondary(9-12)	10	Secondary(9-12)	Nuclear	4	1	Married	3	0	0	0	1	0	0		Full time job		Foreign employment	Foreign employment	Unemployed	Home maker	Home maker		0	1	0	0	0	0		100000	1200000		0	100000	1200000	300000	No	0	0
Private	14	Nine	Brahmin/Chettri	Brahmin/Chettri		Hinduism	Hindu		3	Basic education(1-8)	5	Basic education(1-8)	Nuclear	5	3	Married	3	0	0	0	1	0	0		Full time job	Driver	9	others	Unemployed	Home maker	Home maker		0	1	0	0	0	0		50000	600000		0	50000	600000	120000	No	0	0
Private	15	Ten	Brahmin/Chettri	Brahmin/Chettri		Hinduism	Hindu		11	Secondary(9-12)	10	Secondary(9-12)	Joint	8	2	Married	3	0	0	0	1	0	0		Full time job		Private job	Private job	Full time job	Private job	Private job		2	0	0	1	0	0		25000	300000	18000	216000	38000	456000	57000	Yes	1	1
Private	15	Ten	Brahmin/Chettri	Brahmin/Chettri		Hinduism	Hindu		9	Secondary(9-12)	10	Secondary(9-12)	Nuclear	4	2	Married	3	0	0	0	1	0	0		Full time job		Private job	Private job	Full time job	Private job	Private job		2	0	0	1	0	0		40000	480000	20000	240000	60000	720000	180000	No	0	0
Private	14	Nine	Brahmin/Chettri	Brahmin/Chettri		Hinduism	Hindu		8	Basic education(1-8)	12	Secondary(9-12)	Nuclear	4	2	Married	3	0	0	0	1	0	0		Full time job		Business	Business	Unemployed	Home maker	Home maker		0	1	0	0	0	0		50000	600000		0	50000	600000	150000	No	0	0
Private	15	Ten	Brahmin/Chettri	Brahmin/Chettri		Hinduism	Hindu		3	Basic education(1-8)	11	Secondary(9-12)	Nuclear	4	2	Married	4	0	0	0	0	1	0		Full time job		Private job	Private job	Full time job	Private job	Private job		2	0	0	1	0	0		200000	2400000	20000	240000	220000	2640000	660000	No	0	0
Private	15	Nine	Adibasi/janajati	Adibasi/janajati		Buddhism	Non hindu		10	Secondary(9-12)	12	Secondary(9-12)	Nuclear	4	2	Married	1 3	0	1	0	1	0	0		Full time job		Private job	Private job	Unemployed	Home maker	Home maker		0	1	0	0	0	0		40000	480000		0	40000	480000	120000	No	0	0
Private	15	Nine	Brahmin/Chettri	Brahmin/Chettri		Hinduism	Hindu		10	Secondary(9-12)	11	Secondary(9-12)	Joint	10	2	Married	3	0	0	0	1	0	0		Full time job		Private job	Private job	Full time job	Private job	Private job		2	0	0	1	0	0		35000	420000	18000	216000	52000	624000	62400	Yes	1	1
Private	14	Nine	Brahmin/Chettri	Brahmin/Chettri		Hinduism	Hindu		16	Higher Secondary and above	16	Higher Secondary and above	Nuclear	4	2	Married	3	0	0	0	1	0	0		Full time job	Pandit	9	others	Unemployed	Home maker	Home maker		0	1	0	0	0	0		35000	420000		0	35000	420000	105000	No	0	0
Private	14	Nine	Adibasi/janajati	Adibasi/janajati		Buddhism	Non hindu		0	No formal education	1	Basic education(1-8)	Nuclear	5	3	Married	3	0	0	0	1	0	0		Full time job		2	Daily wages	Full time job	Daily wages	Daily wages		2	0	0	1	0	0		20000	240000	15000	180000	35000	420000	84000	Yes	1	1
Private	15	Ten	Brahmin/Chettri	Brahmin/Chettri		Hinduism	Hindu		0	No formal education	8	Basic education(1-8)	Joint	7	3	Married	3	0	0	0	1	0	0		Full time job		Agriculture	Agriculture	Unemployed	Home maker	Home maker		0	1	0	0	0	0		15000	180000		0	15000	180000	25714.3	No	0	0
Private	15	Ten	Brahmin/Chettri	Brahmin/Chettri		Hinduism	Hindu		12	Secondary(9-12)	12	Secondary(9-12)	Nuclear	3	0	Married	3	0	0	0	1	0	0		Full time job		Government job	Government job	Full time job	Private job	Private job		2	0	0	1	0	0		20000	240000	45000	540000	65000	780000	260000	No	0	0
Private	14	Nine	Brahmin/Chettri	Brahmin/Chettri		Hinduism	Hindu		10	Secondary(9-12)	10	Secondary(9-12)	Joint	7	2	Married	3	0	0	0	1	0	0		Full time job		Business	Business	Full time job	Others	Others	Tailor	2	0	0	1	0	0		40000	480000	20000	240000	60000	720000	102857	Yes	1	1
Private	15	Nine	Adibasi/janajati	Adibasi/janajati		Buddhism	Non hindu		5	Basic education(1-8)	5	Basic education(1-8)	Joint	6	2	Married	3	0	0	0	1	0	0		Full time job		Agriculture	Agriculture	Full time job	Others	Others	Tailor	2	0	0	1	0	0		20000	240000	10000	120000	30000	360000	60000	No	0	0
Private	15	Ten	Brahmin/Chettri	Brahmin/Chettri		Hinduism	Hindu		5	Basic education(1-8)	2	Basic education(1-8)	Nuclear	2	1	Seperated	3	0	0	0	1	0	0		Full time job		others	others	Full time job	Daily wages	Daily wages		1	0	1	0	0	0			0	15000	180000	15000	180000	90000	Yes	1	1
Private	15	Nine	Adibasi/janajati	Adibasi/janajati		Buddhism	Non hindu		5	Basic education(1-8)	8	Basic education(1-8)	Nuclear	4	3	Married	3	0	0	0	1	0	0		Full time job		Private job	Private job	Unemployed	Home maker	Home maker		0	1	0	0	0	0		30000	360000		0	30000	360000	90000	Yes	0	0
Private	15	Ten	Adibasi/janajati	Adibasi/janajati		Christianity	Non hindu		8	Basic education(1-8)	1	Basic education(1-8)	Nuclear	5	2	Seperated	3	0	0	0	1	0	0		Unemployed			others	Full time job	Business	Business		1	0	1	0	0	0			0	10000	120000	10000	120000	24000	No	0	0
Private	14	Ten	Adibasi/janajati	Adibasi/janajati		Hinduism	Hindu		12	Secondary(9-12)	16	Higher Secondary and above	Joint	3	3	Married	3	0	0	0	1	0	0		Full time job		Private job	Private job	Full time job	Private job	Private job		2	0	0	1	0	0		30000	360000	25000	300000	55000	660000	220000	Yes	1	0
Private	15	Ten	Terai/Madhesi	Dalit and others		Christianity	Non hindu		6	Basic education(1-8)	5	Basic education(1-8)	Nuclear	2	1	Seperated	3	0	0	0	1	0	0		Full time job		others	others	Full time job	Business	Business		1	0	1	0	0	0			0	20000	240000	20000	240000	120000	No	0	0
Private	14	Nine	Brahmin/Chettri	Brahmin/Chettri		Hinduism	Hindu		8	Basic education(1-8)	10	Secondary(9-12)	Joint	8	2	Married	3	0	0	0	1	0	0		Full time job		Business	Business	Full time job	Home maker	Home maker		0	1	0	0	0	0		50000	600000		0	50000	600000	75000	Yes	0	0
Private	15	Nine	Brahmin/Chettri	Brahmin/Chettri		Hinduism	Hindu		2	Basic education(1-8)	5	Basic education(1-8)	Joint	5	2	Married	3	0	0	0	1	0	0		Full time job		Agriculture	Agriculture	Part time job	Daily wages	Daily wages		2	0	0	1	0	0		20000	240000	15000	180000	35000	420000	84000	No	0	0
Private	14	Nine	Brahmin/Chettri	Brahmin/Chettri		Hinduism	Hindu		8	Basic education(1-8)	9	Secondary(9-12)	Joint	6	2	Married	3	0	0	0	1	0	0		Full time job		Government job	Government job	Unemployed	Home maker	Home maker		0	1	0	0	0	0		45000	540000		0	45000	540000	90000	Yes	1	1
Private	15	Nine	Adibasi/janajati	Adibasi/janajati		Buddhism	Non hindu		2	Basic education(1-8)	6	Basic education(1-8)	Joint	7	2	Widow	3	0	0	0	1	0	0		Unemployed			others	Unemployed		Others		4	0	0	0	0	1	Uncle		0		0	40000	480000	68571.4	Yes	0	0
Private	14	Nine	Brahmin/Chettri	Brahmin/Chettri		Hinduism	Hindu		16	Higher Secondary and above	16	Higher Secondary and above	Nuclear	4	2	Married	3	0	0	0	1	0	0		Full time job		Private job	Private job	Full time job	Private job	Private job		2	0	0	1	0	0		35000	420000	25000	300000	60000	720000	180000	No	0	0
Private	15	Nine	Adibasi/janajati	Adibasi/janajati		Hinduism	Hindu		5	Basic education(1-8)	8	Basic education(1-8)	Nuclear	4	1	Married	1	0	1	0	0	0	0		Unemployed		Home maker	Home maker	Unemployed	Home maker	Home maker		3	0	0	0	1	0			0		0	0	0	0	No	0	0
Private	14	Nine	Brahmin/Chettri	Brahmin/Chettri		Hinduism	Hindu		10	Secondary(9-12)	10	Secondary(9-12)	Joint	8	2	Married	3	0	0	0	1	0	0		Part time job		2	Daily wages	Full time job	Daily wages	Daily wages		2	0	0	1	0	0		15000	180000	20000	240000	45000	540000	67500	No	0	0
Private	15	Nine	Brahmin/Chettri	Brahmin/Chettri		Hinduism	Hindu		10	Secondary(9-12)	16	Higher Secondary and above	Nuclear	4	2	Married	3	0	0	0	1	0	0		Full time job		Business	Business	Full time job	Business	Business		2	0	0	1	0	0		40000	480000	20000	240000	60000	720000	180000	No	0	0
Private	15	Ten	Brahmin/Chettri	Brahmin/Chettri		Hinduism	Hindu		14	Higher Secondary and above	19	Higher Secondary and above	Nuclear	4	2	Married	3	0	0	0	1	0	0		Full time job		Business	Business	Full time job	Business	Business		2	0	0	1	0	0		0	0	0	0	0	0	0	Yes	1	1
Private	15	Ten	Terai/Madhesi	Dalit and others		Hinduism	Hindu		0	No formal education	0	No formal education	Nuclear	4	2	Married	3	0	0	0	1	0	0		Full time job		2	Daily wages	Full time job	Daily wages	Daily wages		2	0	0	1	0	0		14000	168000	10000	120000	24000	288000	72000	Yes	1	1
Private	14	Nine	Adibasi/janajati	Adibasi/janajati		Buddhism	Non hindu		4	Basic education(1-8)	10	Secondary(9-12)	Nuclear	5	3	Seperated	3	0	0	0	1	0	0		Part time job		2	Daily wages	Full time job	Daily wages	Daily wages		2	0	0	1	0	0		20000	240000	25000	300000	45000	540000	108000	No	0	0
Private	15	Nine	Adibasi/janajati	Adibasi/janajati		Hinduism	Hindu		0	No formal education	0	No formal education	Nuclear	5	2	Married	3	0	0	0	1	0	0		Full time job		others	others	Full time job	I dont know	Others		2	0	0	1	0	0		0	0	0	0	0	0	0	No	0	0
Private	14	Nine	Newar	Adibasi/janajati		Hinduism	Hindu		4	Basic education(1-8)	3	Basic education(1-8)	Nuclear	4	2	Married	3	0	0	0	1	0	0		Full time job		Daily wages	Daily wages	Full time job	Building construction	Daily wages		2	0	0	1	0	0		40000	480000	40000	480000	80000	960000	240000	No	0	0
Private	15	Nine	Brahmin/Chettri	Brahmin/Chettri		Hinduism	Hindu		10	Secondary(9-12)	10	Secondary(9-12)	Nuclear	4	1	Married	3	0	0	0	1	0	0		Full time job		Private job	Private job	Full time job	Private job	Private job		2	0	0	1	0	0		25000	300000	20000	240000	45000	540000	135000	No	0	0
Private	14	Ten	Brahmin/Chettri	Brahmin/Chettri		Hinduism	Hindu		0	No formal education	16	Higher Secondary and above	Nuclear	4	1	Married	3	0	0	0	1	0	0		Full time job		Private job	Private job	Unemployed	Home maker	Home maker		0	1	0	0	0	0		700000	8400000		0	700000	8400000	2100000	Yes	1	1
Private	14	Nine	Newar	Adibasi/janajati		Hinduism	Hindu		10	Secondary(9-12)	16	Higher Secondary and above	Nuclear	5	2	Married	3	0	0	0	1	0	0		Full time job		Business	Business	Unemployed	Home maker	Home maker		0	1	0	0	0	0		45000	540000		0	45000	540000	108000	No	0	0
Private	14	Ten	Newar	Adibasi/janajati		Hinduism	Hindu		0	No formal education	0	No formal education	Nuclear	2	1	Seperated	3	0	0	0	1	0	0		Full time job		others	others	Full time job	I dont know	Others		2	0	0	1	0	0		0	0	0	0	0	0	0	Yes	1	1
Private	15	Ten	Brahmin/Chettri	Brahmin/Chettri		Hinduism	Hindu		16	Higher Secondary and above	16	Higher Secondary and above	Nuclear	4	1	Married	3	0	0	0	1	0	0		Full time job		Government job	Government job	Unemployed	Home maker	Home maker		0	1	0	0	0	0		40000	480000		0	40000	480000	120000	Yes	0	0
[truncated: 87 more rows]
[truncated: 275 more columns]
